# Supplementary material for: Hybrid dysgenesis in Drosophila virilis results in clusters of mitotic recombination and loss-of-heterozygosity but leaves meiotic recombination unaltered
Source: Mob DNA. 2020 Feb 15;11:10. doi: 10.1186/s13100-020-0205-0 (PMC7023781; doi:10.1186/s13100-020-0205-0)
Supplement: Supplementary file 2 — Additional file 2: A summary csv table of all intact copies of Polyphemus, Paris, Helena, and Penelope in the strain 160 PacBio assembly. Intact copies are defined as less than 5% diverged from the transposable element consensus sequence and having greater than 80% of the length of the consensus sequence. [file 13100_2020_205_MOESM2_ESM.csv]

chromosome	chr.start	chr.end	divergence	strand	TE	te.start	te.end
chr2	643586	645290	0.2	+	Polyphemus	4	1708
chr2	3435896	3437603	0.1	+	Polyphemus	1	1708
chr2	9309731	9311434	0	+	Polyphemus	1	1704
chr2	13165853	13167559	0	-	Polyphemus	2	1708
chr2	14188123	14189827	0	+	Polyphemus	1	1705
chr2	21193680	21195386	0.1	+	Polyphemus	2	1708
chr2	27095558	27097263	0.1	+	Polyphemus	2	1707
chr2	28183324	28185026	0	-	Polyphemus	2	1704
chr2	38022845	38024552	0.1	+	Polyphemus	1	1708
chr3	10092583	10094285	0	-	Polyphemus	6	1708
chr3	12735051	12736758	0.2	+	Polyphemus	1	1708
chr3	13192397	13194102	0.1	+	Polyphemus	2	1707
chr3	25175901	25177606	0.1	+	Polyphemus	2	1707
chr4	6618318	6620023	0.1	+	Polyphemus	1	1707
chr4	8915752	8917459	0.1	-	Polyphemus	1	1708
chr4	17593020	17594726	0.1	+	Polyphemus	1	1707
chr4	23302021	23303727	0	-	Polyphemus	1	1707
chr4	23304820	23306523	0	+	Polyphemus	1	1704
chr4	29848348	29850051	0.2	-	Polyphemus	1	1704
chr5	5546722	5548429	0.1	-	Polyphemus	1	1708
chr5	6979805	6981507	0.1	-	Polyphemus	2	1704
chr5	9257943	9259650	0	+	Polyphemus	1	1708
chr5	25607062	25608768	0.1	-	Polyphemus	2	1708
chrX	1614563	1616268	0.1	-	Polyphemus	2	1707
chrX	4447305	4449012	0.1	-	Polyphemus	1	1708
chrX	7652526	7654232	0.1	+	Polyphemus	1	1707
chrX	17744841	17746548	0.1	+	Polyphemus	1	1708
chrX	20243062	20244768	0	-	Polyphemus	1	1707
chrX	23474207	23475914	0.1	-	Polyphemus	1	1708
chrX	23515821	23517528	0.1	+	Polyphemus	1	1708
chrX	24021257	24022963	0.1	-	Polyphemus	2	1708
chrX	25165060	25166763	0	-	Polyphemus	1	1704
chrX	29502716	29504422	0.1	+	Polyphemus	1	1707
chr2	2598655	2602046	0.1	-	Penelope	1	3394
chr2	2602393	2605234	0.1	+	Penelope	552	3394
chr2	2947891	2951282	0.1	-	Penelope	1	3394
chr2	14290241	14293013	0.1	-	Penelope	618	3391
chr2	14293011	14295775	0.1	+	Penelope	629	3394
chr3	714221	717612	0.1	-	Penelope	1	3394
chr3	2281968	2285356	0.2	-	Penelope	1	3388
chr3	13795373	13798463	0.2	-	Penelope	303	3394
chr3	13798465	13801585	0.2	+	Penelope	271	3392
chr3	20258935	20261837	0.2	+	Penelope	491	3394
chr3	22289091	22292482	0.1	-	Penelope	1	3394
chr3	22291871	22295262	0.1	-	Penelope	1	3394
chr3	22297762	22301149	0.1	+	Penelope	1	3390
chr3	23871523	23874913	0.1	-	Penelope	1	3393
chr3	23874302	23877693	0.1	-	Penelope	1	3394
chr3	23879201	23882592	0.1	+	Penelope	1	3394
chr3	23896286	23899677	0.1	+	Penelope	1	3394
chr3	23899066	23902457	0.1	+	Penelope	1	3394
chr3	24168538	24171922	0.2	-	Penelope	1	3387
chr3	24172168	24175243	0.2	+	Penelope	318	3394
chr3	24612420	24615808	0.1	-	Penelope	1	3391
chr3	24616550	24619941	0.1	+	Penelope	1	3394
chr3	25676876	25679717	0.2	-	Penelope	552	3394
chr3	27282826	27286217	0.1	-	Penelope	1	3394
chr3	27289521	27292912	0.1	+	Penelope	1	3394
chr4	1144285	1147345	0.2	-	Penelope	333	3394
chr4	1149439	1152828	0.1	+	Penelope	1	3392
chr4	1240492	1243881	0.1	-	Penelope	1	3392
chr4	15558706	15561994	0.2	+	Penelope	103	3393
chr4	17348880	17352271	0.1	+	Penelope	1	3394
chr4	17351660	17355051	0.1	+	Penelope	1	3394
chr4	18987205	18990596	0.2	-	Penelope	1	3394
chr4	19466390	19469434	0.1	+	Penelope	349	3394
chr4	29933052	29936045	0.1	-	Penelope	400	3394
chr4	29936044	29938826	0.1	+	Penelope	611	3394
chr4	29938215	29941606	0.1	+	Penelope	1	3394
chr5	3615380	3618769	0.1	+	Penelope	1	3392
chr5	4695880	4699271	0.1	-	Penelope	1	3394
chr5	4699881	4702731	0.1	+	Penelope	542	3394
chr5	7347867	7351258	0.1	-	Penelope	1	3394
chr5	7353707	7357098	0.1	+	Penelope	1	3394
chr5	14699103	14701902	0.1	+	Penelope	591	3391
chr5	16585464	16588855	0.2	-	Penelope	1	3394
chr5	16591279	16594668	0.1	+	Penelope	1	3392
chr5	20013166	20016555	0.2	-	Penelope	1	3392
chr5	20017242	20020190	0.1	+	Penelope	445	3394
chr5	20019579	20022970	0.2	+	Penelope	1	3394
chr5	22204958	22208345	0.1	-	Penelope	1	3390
chr5	24065944	24069335	0.1	+	Penelope	1	3394
chrX	11257432	11260823	0.1	-	Penelope	1	3394
chrX	11262577	11265966	0.1	+	Penelope	1	3392
chrX	12678720	12682111	0.2	-	Penelope	1	3394
chrX	12683983	12687374	0.1	+	Penelope	1	3394
chrX	13998208	14001096	0.2	+	Penelope	505	3394
chrX	27745970	27749359	0.1	-	Penelope	1	3392
chrX	31820617	31824008	0.2	-	Penelope	1	3394
chr2	6924003	6926717	0	-	Helena_2_2014	1	2715
chr3	3106647	3108915	0	+	Helena_2_2014	447	2715
chr3	8199181	8201895	0	-	Helena_2_2014	1	2715
chr3	18405576	18408290	0	+	Helena_2_2014	1	2715
chr3	23050383	23053097	0	-	Helena_2_2014	1	2715
chr3	24317878	24320592	0.1	-	Helena_2_2014	1	2715
chr4	11863429	11866143	0	+	Helena_2_2014	1	2715
chr5	3242120	3244403	0	+	Helena_2_2014	432	2715
chr5	9474599	9477313	0	+	Helena_2_2014	1	2715
chr5	17399465	17402179	0	+	Helena_2_2014	1	2715
chrX	5792228	5794942	0	-	Helena_2_2014	1	2715
chrX	6343181	6345826	0.1	+	Helena_2_2014	70	2715
chrX	28952052	28954766	0.1	-	Helena_2_2014	1	2715
chr2	11296788	11298517	0.1	-	Paris	1	1730
chr2	13169944	13171673	0.1	+	Paris	1	1730
chr2	17035542	17037271	0.1	-	Paris	1	1730
chr2	21741113	21742842	0.1	+	Paris	1	1730
chr2	26416439	26418168	0.1	-	Paris	1	1730
chr3	3900329	3902058	0.1	+	Paris	1	1730
chr3	17239759	17241488	0.1	+	Paris	1	1730
chr3	23636561	23638290	0.1	-	Paris	1	1730
chr4	4362521	4364250	0.1	+	Paris	1	1730
chr4	4467830	4469559	0.1	+	Paris	1	1730
chr4	15115666	15117395	0.1	+	Paris	1	1730
chr4	17936710	17938439	0.1	+	Paris	1	1730
chr4	20687713	20689442	0.1	-	Paris	1	1730
chr4	22425868	22427597	0.1	+	Paris	1	1730
chr4	29084840	29086569	0.1	+	Paris	1	1730
chr5	6054999	6056728	0.1	-	Paris	1	1730
chr5	21155353	21157082	0.1	-	Paris	1	1730
chr5	21158322	21160051	0.1	-	Paris	1	1730
chr5	26706293	26708022	0.1	+	Paris	1	1730
chrX	3607936	3609665	0.1	-	Paris	1	1730
chrX	4463904	4465633	0.1	-	Paris	1	1730
chrX	14435750	14437479	0.1	+	Paris	1	1730
chrX	17233544	17235273	0.1	+	Paris	1	1730
chrX	23487847	23489576	0.1	+	Paris	1	1730
chrX	24022972	24024701	0.1	+	Paris	1	1730
chrX	27791295	27793024	0.1	+	Paris	1	1730
