# Supplementary material for: Hybrid dysgenesis in Drosophila virilis results in clusters of mitotic recombination and loss-of-heterozygosity but leaves meiotic recombination unaltered
Source: Mob DNA. 2020 Feb 15;11:10. doi: 10.1186/s13100-020-0205-0 (PMC7023781; doi:10.1186/s13100-020-0205-0)
Supplement: Supplementary file 3 — Additional file 3: Sequencing outputs for demultiplexed BC1 progeny. [file 13100_2020_205_MOESM3_ESM.xlsx]

## Sheet: Pilot_batch_read_output
Lane	Sample ID	Index	# of Reads	% of >= Q30 Bases (PF)
1	Dys1	ACAGTG	85050526	94.58
1	Non1	GTGAAA	64776595	93.44
1	lane1	Undetermined	16197239	94.06
1	Lane 1 Total		166024360
2	Dys1	ACAGTG	84984617	94.89
2	Non1	GTGAAA	65290095	93.69
2	lane2	Undetermined	15735606	94.5
2	Lane 2 Total		166010318
After Additional Demultiplexing
Sample ID	# of Reads		Sample ID	# of Reads
Dys2_A1	4649		Non3_A1	4647
Dys2_A2	7277		Non3_A2	9532
Dys2_A3	7110		Non3_A3	87959
Dys2_A4	22470		Non3_A4	183602
Dys2_A5	20346		Non3_A5	1378418
Dys2_A6	986820		Non3_A6	10780333
Dys2_A7	1749029		Non3_A7	4404915
Dys2_A8	2587495		Non3_A8	4167174
Dys2_A9	5576191		Non3_A9	9781886
Dys2_A10	6679587		Non3_A10	5158961
Dys2_A11	1113267		Non3_A11	2758795
Dys2_A12	9216105		Non3_A12	1223930
Dys2_B1	992087		Non3_B1	5578
Dys2_B2	16951		Non3_B2	1548
Dys2_B3	31764		Non3_B3	2228
Dys2_B4	379725		Non3_B4	64474
Dys2_B5	22842		Non3_B5	543230
Dys2_B6	1344060		Non3_B6	1514602
Dys2_B7	46929		Non3_B7	849757
Dys2_B8	4881597		Non3_B8	2972070
Dys2_B9	2620008		Non3_B9	4837917
Dys2_B10	744980		Non3_B10	940571
Dys2_B11	894306		Non3_B11	233061
Dys2_B12	1357868		Non3_B12	587701
Dys2_C1	1834		Non3_C1	450
Dys2_C2	5174		Non3_C2	2707
Dys2_C3	79390		Non3_C3	1337
Dys2_C4	282010		Non3_C4	47780
Dys2_C5	117059		Non3_C5	107058
Dys2_C6	499227		Non3_C6	701071
Dys2_C7	2825361		Non3_C7	2158465
Dys2_C8	4235966		Non3_C8	487946
Dys2_C9	8667025		Non3_C9	5511154
Dys2_C10	2105713		Non3_C10	703370
Dys2_C11	950292		Non3_C11	421301
Dys2_C12	975438		Non3_C12	209689
Dys2_D1	1198878		Non3_D1	3785
Dys2_D2	185068		Non3_D2	11056
Dys2_D3	234111		Non3_D3	19127
Dys2_D4	476030		Non3_D4	62557
Dys2_D5	355744		Non3_D5	1461356
Dys2_D6	2547478		Non3_D6	2484770
Dys2_D7	361069		Non3_D7	248959
Dys2_D8	7653374		Non3_D8	1395071
Dys2_D9	3607101		Non3_D9	5429615
Dys2_D10	7535024		Non3_D10	4763088
Dys2_D11	1732526		Non3_D11	212886
Dys2_D12	917364		Non3_D12	597674
Dys2_E1	53243		Non3_E1	2685
Dys2_E2	26728		Non3_E2	2632
Dys2_E3	58057		Non3_E3	7750
Dys2_E4	567030		Non3_E4	10553
Dys2_E5	787930		Non3_E5	80671
Dys2_E6	1353389		Non3_E6	175619
Dys2_E7	1397451		Non3_E7	116231
Dys2_E8	2886878		Non3_E8	750033
Dys2_E9	1728412		Non3_E9	1008300
Dys2_E10	1171104		Non3_E10	127107
Dys2_E11	371630		Non3_E11	158177
Dys2_E12	957487		Non3_E12	721656
Dys2_F1	311489		Non3_F1	68445
Dys2_F2	57057		Non3_F2	1635
Dys2_F3	459884		Non3_F3	34755
Dys2_F4	206779		Non3_F4	76770
Dys2_F5	75329		Non3_F5	1439122
Dys2_F6	735727		Non3_F6	4016891
Dys2_F7	1680211		Non3_F7	781062
Dys2_F8	561700		Non3_F8	93780
Dys2_F9	217476		Non3_F9	135052
Dys2_F10	945489		Non3_F10	102326
Dys2_F11	567367		Non3_F11	19499
Dys2_F12	234382		Non3_F12	45819
Dys2_G1	260575		Non3_G1	4483
Dys2_G2	65123		Non3_G2	5917
Dys2_G3	112232		Non3_G3	5756
Dys2_G4	231497		Non3_G4	32727
Dys2_G5	103869		Non3_G5	1780287
Dys2_G6	871700		Non3_G6	688270
Dys2_G7	1461279		Non3_G7	252154
Dys2_G8	1738494		Non3_G8	155454
Dys2_G9	3882127		Non3_G9	1917607
Dys2_G10	1271035		Non3_G10	187350
Dys2_G11	1891184		Non3_G11	10765
Dys2_G12	660593		Non3_G12	19532
Dys2_H1	2448153		Non3_H1	7045
Dys2_H2	181556		Non3_H2	133053
Dys2_H3	376373		Non3_H3	1622
Dys2_H4	334976		Non3_H4	2275
Dys2_H5	151386		Non3_H5	4028
Dys2_H6	236611		Non3_H6	74576
Dys2_H7	1154932		Non3_H7	359735
Dys2_H8	745856		Non3_H8	269855
Dys2_H9	98011		Non3_H9	74191
Dys2_H10	41210		Non3_H10	223471
Dys2_H11	117101		Non3_H11	19830
Dys2_H12	50185		Non3_H12	44078

## Sheet: Second_batch_read_output
Lane	Sample ID	Index	# Reads	% of >= Q30 Bases (PF)
1	Dys15indivA01	ATCACGTT-CTCTCTAT	787	77.52
1	Dys15indivA02	GATCAGCG-CTCTCTAT	670	76.3
1	Dys15indivA03	TGTACCTT-CTCTCTAT	861	79.38
1	Dys15indivA04	TGCGATCT-CTCTCTAT	658	78.83
1	Dys15indivA05	TCGAAGTG-CTCTCTAT	560418	92.07
1	Dys15indivA06	TCCAGTCG-CTCTCTAT	480648	92.59
1	Dys15indivA07	TGTCTATC-CTCTCTAT	195762	92.7
1	Dys15indivA08	TCTACGAC-CTCTCTAT	8080	91.18
1	Dys15indivA09	TTGTTCCA-CTCTCTAT	51426	92.57
1	Dys15indivA10	GCAACATT-CTCTCTAT	621327	92.63
1	Dys15indivA11	GGAATGAT-CTCTCTAT	214566	93.5
1	Dys15indivA12	GTGTGTCG-CTCTCTAT	295419	94.1
1	Dys15indivB01	CGATGTTT-CTCTCTAT	805	77.17
1	Dys15indivB02	TAGCTTGT-CTCTCTAT	423	77.6
1	Dys15indivB03	TTCTGTGT-CTCTCTAT	632	83.27
1	Dys15indivB04	TTCCTGCT-CTCTCTAT	1213	83.21
1	Dys15indivB05	TAACGCTG-CTCTCTAT	104859	93.38
1	Dys15indivB06	TGTATGCG-CTCTCTAT	457724	92.61
1	Dys15indivB07	TATGTGGC-CTCTCTAT	4524	89.45
1	Dys15indivB08	TGACAGAC-CTCTCTAT	447931	92.86
1	Dys15indivB09	TGAAGCCA-CTCTCTAT	482274	93.1
1	Dys15indivB10	GGTCGTGT-CTCTCTAT	423461	91.72
1	Dys15indivB11	GAGCCAAT-CTCTCTAT	70849	91.97
1	Dys15indivB12	GCAATCCG-CTCTCTAT	22750	92.53
1	Dys15indivC01	TTAGGCAT-CTCTCTAT	50904	93.63
1	Dys15indivC02	GGCTACAG-CTCTCTAT	566	78.31
1	Dys15indivC03	TCTGCTGT-CTCTCTAT	19728	92
1	Dys15indivC04	TAGTGACT-CTCTCTAT	715	82.87
1	Dys15indivC05	TTGGTATG-CTCTCTAT	63711	92.32
1	Dys15indivC06	TCATTGAG-CTCTCTAT	113438	91.75
1	Dys15indivC07	TTACTCGC-CTCTCTAT	733	78.81
1	Dys15indivC08	TAGAACAC-CTCTCTAT	47284	92.33
1	Dys15indivC09	TACCACCA-CTCTCTAT	147345	91.75
1	Dys15indivC10	GAATCTGT-CTCTCTAT	79227	93
1	Dys15indivC11	GCTCCTTG-CTCTCTAT	159921	93.05
1	Dys15indivC12	GACCTTAG-CTCTCTAT	144036	91.75
1	Dys15indivD01	TGACCACT-CTCTCTAT	28957	91.56
1	Dys15indivD02	CTTGTACT-CTCTCTAT	788	77.21
1	Dys15indivD03	TTGGAGGT-CTCTCTAT	545	78.85
1	Dys15indivD04	TACAGGAT-CTCTCTAT	362	76.94
1	Dys15indivD05	TGAACTGG-CTCTCTAT	838962	91.78
1	Dys15indivD06	TGGCTCAG-CTCTCTAT	784075	92.73
1	Dys15indivD07	TCGTTAGC-CTCTCTAT	443	77.59
1	Dys15indivD08	TCATCCTA-CTCTCTAT	630367	92.57
1	Dys15indivD09	TGCGTGAA-CTCTCTAT	775551	92.68
1	Dys15indivD10	GTACATCT-CTCTCTAT	582988	91.81
1	Dys15indivD11	GTAAGGTG-CTCTCTAT	528381	92.92
1	Dys15indivD12	GCCTGTTC-CTCTCTAT	565766	93.06
1	Dys15indivE01	ACAGTGGT-CTCTCTAT	477	78.58
1	Dys15indivE02	TGGTTGTT-CTCTCTAT	75306	93.28
1	Dys15indivE03	TCGAGCGT-CTCTCTAT	500	75.87
1	Dys15indivE04	TCCTCAAT-CTCTCTAT	188912	93.71
1	Dys15indivE05	TACTTCGG-CTCTCTAT	326789	91.44
1	Dys15indivE06	TATGCCAG-CTCTCTAT	542851	92.35
1	Dys15indivE07	TACCGAGC-CTCTCTAT	653245	93.43
1	Dys15indivE08	TGCTGATA-CTCTCTAT	496397	92.57
1	Dys15indivE09	GGTGAGTT-CTCTCTAT	371843	91.61
1	Dys15indivE10	GAGGTGCT-CTCTCTAT	265086	84.95
1	Dys15indivE11	GAGGATGG-CTCTCTAT	263410	87.5
1	Dys15indivE12	GCACTGTC-CTCTCTAT	652913	92.9
1	Dys15indivF01	GCCAATGT-CTCTCTAT	659	77.55
1	Dys15indivF02	TCTCGGTT-CTCTCTAT	38850	92.05
1	Dys15indivF03	TGATACGT-CTCTCTAT	573	78.32
1	Dys15indivF04	TGTGGTTG-CTCTCTAT	570	75.87
1	Dys15indivF05	TCTCACGG-CTCTCTAT	40908	94.69
1	Dys15indivF06	TCAGATTC-CTCTCTAT	686873	91.63
1	Dys15indivF07	TGTTCTCC-CTCTCTAT	783412	93.53
1	Dys15indivF08	TAGACGGA-CTCTCTAT	357651	92.49
1	Dys15indivF09	GATCTCTT-CTCTCTAT	274640	92.41
1	Dys15indivF10	GCATGGCT-CTCTCTAT	691128	93.31
1	Dys15indivF11	GTTGTCGG-CTCTCTAT	581891	93.72
1	Dys15indivF12	GCTAACTC-CTCTCTAT	675561	92.78
1	Dys15indivG01	CAGATCTG-CTCTCTAT	577	77.45
1	Dys15indivG02	TAAGCGTT-CTCTCTAT	501	77.38
1	Dys15indivG03	TGCATAGT-CTCTCTAT	339303	93.86
1	Dys15indivG04	TACTAGTC-CTCTCTAT	156349	93.43
1	Dys15indivG05	TCAGGAGG-CTCTCTAT	375493	92.25
1	Dys15indivG06	TAGTCTTG-CTCTCTAT	68378	92.1
1	Dys15indivG07	TTCGCACC-CTCTCTAT	538999	92.42
1	Dys15indivG08	TGTGAAGA-CTCTCTAT	301902	92.97
1	Dys15indivG09	GTGTCCTT-CTCTCTAT	184590	93.95
1	Dys15indivG10	GTTAGCCT-CTCTCTAT	414667	92.78
1	Dys15indivG11	GGATTAGG-CTCTCTAT	383699	93.2
1	Dys15indivG12	GATTCATC-CTCTCTAT	263678	91.84
1	Dys15indivH01	ACTTGATG-CTCTCTAT	8112	92
1	Dys15indivH02	TCCGTCTT-CTCTCTAT	239227	93.26
1	Dys15indivH03	TTGACTCT-CTCTCTAT	32026	92.95
1	Dys15indivH04	TTCCATTG-CTCTCTAT	65514	93.95
1	Dys15indivH05	TAAGTTCG-CTCTCTAT	88874	93.06
1	Dys15indivH06	TTCAGCTC-CTCTCTAT	181689	91.96
1	Dys15indivH07	TTGCGTAC-CTCTCTAT	50831	92.98
1	Dys15indivH08	TCTCTTCA-CTCTCTAT	205435	92.85
1	Dys15indivH09	GACGGATT-CTCTCTAT	189925	92.33
1	Dys15indivH10	GTCGCTAT-CTCTCTAT	271212	92.49
1	Dys15indivH11	GATAGAGG-CTCTCTAT	180399	91.32
1	Dys15indivH12	GTCTTGGC-CTCTCTAT	53744	93.35
1	Dys16indivA01	ATCACGTT-TAGATCGC	2892	81.26
1	Dys16indivA02	GATCAGCG-TAGATCGC	37470	77.85
1	Dys16indivA03	TGTACCTT-TAGATCGC	271950	88.46
1	Dys16indivA04	TGCGATCT-TAGATCGC	106264	86.7
1	Dys16indivA05	TCGAAGTG-TAGATCGC	108601	79.84
1	Dys16indivA06	TCCAGTCG-TAGATCGC	48841	78.36
1	Dys16indivA07	TGTCTATC-TAGATCGC	248245	86.92
1	Dys16indivA08	TCTACGAC-TAGATCGC	2123	78.38
1	Dys16indivA09	TTGTTCCA-TAGATCGC	151212	83.32
1	Dys16indivA10	GCAACATT-TAGATCGC	2863	79.08
1	Dys16indivA11	GGAATGAT-TAGATCGC	176432	87.24
1	Dys16indivA12	GTGTGTCG-TAGATCGC	39431	80.01
1	Dys16indivB01	CGATGTTT-TAGATCGC	2548	79.83
1	Dys16indivB02	TAGCTTGT-TAGATCGC	30063	84.08
1	Dys16indivB03	TTCTGTGT-TAGATCGC	858	78.33
1	Dys16indivB04	TTCCTGCT-TAGATCGC	1780	76.98
1	Dys16indivB05	TAACGCTG-TAGATCGC	83618	80.02
1	Dys16indivB06	TGTATGCG-TAGATCGC	98907	80.17
1	Dys16indivB07	TATGTGGC-TAGATCGC	185332	86.65
1	Dys16indivB08	TGACAGAC-TAGATCGC	2275	80.12
1	Dys16indivB09	TGAAGCCA-TAGATCGC	2284	78.74
1	Dys16indivB10	GGTCGTGT-TAGATCGC	82159	78.93
1	Dys16indivB11	GAGCCAAT-TAGATCGC	144188	84.3
1	Dys16indivB12	GCAATCCG-TAGATCGC	100934	79
1	Dys16indivC01	TTAGGCAT-TAGATCGC	1744	77.99
1	Dys16indivC02	GGCTACAG-TAGATCGC	1301	79.01
1	Dys16indivC03	TCTGCTGT-TAGATCGC	141635	82.19
1	Dys16indivC04	TAGTGACT-TAGATCGC	1168	81.4
1	Dys16indivC05	TTGGTATG-TAGATCGC	1123	80
1	Dys16indivC06	TCATTGAG-TAGATCGC	69536	78.92
1	Dys16indivC07	TTACTCGC-TAGATCGC	215586	87.71
1	Dys16indivC08	TAGAACAC-TAGATCGC	1692	79.02
1	Dys16indivC09	TACCACCA-TAGATCGC	212718	85.22
1	Dys16indivC10	GAATCTGT-TAGATCGC	37775	78.59
1	Dys16indivC11	GCTCCTTG-TAGATCGC	43159	77.59
1	Dys16indivC12	GACCTTAG-TAGATCGC	43640	78.55
1	Dys16indivD01	TGACCACT-TAGATCGC	2746	81.9
1	Dys16indivD02	CTTGTACT-TAGATCGC	353565	89.07
1	Dys16indivD03	TTGGAGGT-TAGATCGC	447509	88.63
1	Dys16indivD04	TACAGGAT-TAGATCGC	979	78.83
1	Dys16indivD05	TGAACTGG-TAGATCGC	1427	78.75
1	Dys16indivD06	TGGCTCAG-TAGATCGC	118158	82.49
1	Dys16indivD07	TCGTTAGC-TAGATCGC	148267	84.64
1	Dys16indivD08	TCATCCTA-TAGATCGC	128729	82.67
1	Dys16indivD09	TGCGTGAA-TAGATCGC	95809	79.51
1	Dys16indivD10	GTACATCT-TAGATCGC	190000	86.2
1	Dys16indivD11	GTAAGGTG-TAGATCGC	64378	77.3
1	Dys16indivD12	GCCTGTTC-TAGATCGC	14036	77.08
1	Dys16indivE01	ACAGTGGT-TAGATCGC	1188	80.66
1	Dys16indivE02	TGGTTGTT-TAGATCGC	35390	86.03
1	Dys16indivE03	TCGAGCGT-TAGATCGC	194935	85.89
1	Dys16indivE04	TCCTCAAT-TAGATCGC	69783	79.79
1	Dys16indivE05	TACTTCGG-TAGATCGC	111128	80.54
1	Dys16indivE06	TATGCCAG-TAGATCGC	94396	79.08
1	Dys16indivE07	TACCGAGC-TAGATCGC	162335	88.13
1	Dys16indivE08	TGCTGATA-TAGATCGC	160281	87.23
1	Dys16indivE09	GGTGAGTT-TAGATCGC	149859	83.93
1	Dys16indivE10	GAGGTGCT-TAGATCGC	94587	80.47
1	Dys16indivE11	GAGGATGG-TAGATCGC	88554	78.3
1	Dys16indivE12	GCACTGTC-TAGATCGC	163866	84.96
1	Dys16indivF01	GCCAATGT-TAGATCGC	1622	78.39
1	Dys16indivF02	TCTCGGTT-TAGATCGC	89083	77.69
1	Dys16indivF03	TGATACGT-TAGATCGC	234431	88.64
1	Dys16indivF04	TGTGGTTG-TAGATCGC	73701	80.01
1	Dys16indivF05	TCTCACGG-TAGATCGC	72342	78.46
1	Dys16indivF06	TCAGATTC-TAGATCGC	210662	86.23
1	Dys16indivF07	TGTTCTCC-TAGATCGC	272495	89.56
1	Dys16indivF08	TAGACGGA-TAGATCGC	197600	89.1
1	Dys16indivF09	GATCTCTT-TAGATCGC	25798	78.58
1	Dys16indivF10	GCATGGCT-TAGATCGC	339994	91.68
1	Dys16indivF11	GTTGTCGG-TAGATCGC	85098	80.75
1	Dys16indivF12	GCTAACTC-TAGATCGC	168977	90.98
1	Dys16indivG01	CAGATCTG-TAGATCGC	1491	80.06
1	Dys16indivG02	TAAGCGTT-TAGATCGC	1175	78.74
1	Dys16indivG03	TGCATAGT-TAGATCGC	285367	88.55
1	Dys16indivG04	TACTAGTC-TAGATCGC	63451	76.97
1	Dys16indivG05	TCAGGAGG-TAGATCGC	1318	79.99
1	Dys16indivG06	TAGTCTTG-TAGATCGC	82674	80.92
1	Dys16indivG07	TTCGCACC-TAGATCGC	230061	89.34
1	Dys16indivG08	TGTGAAGA-TAGATCGC	91769	81.48
1	Dys16indivG09	GTGTCCTT-TAGATCGC	355693	90.7
1	Dys16indivG10	GTTAGCCT-TAGATCGC	270520	85.84
1	Dys16indivG11	GGATTAGG-TAGATCGC	87419	79.93
1	Dys16indivG12	GATTCATC-TAGATCGC	93163	85.64
1	Dys16indivH01	ACTTGATG-TAGATCGC	834	75.92
1	Dys16indivH02	TCCGTCTT-TAGATCGC	228820	86.42
1	Dys16indivH03	TTGACTCT-TAGATCGC	316878	88.47
1	Dys16indivH04	TTCCATTG-TAGATCGC	69418	79.76
1	Dys16indivH05	TAAGTTCG-TAGATCGC	1295	80.25
1	Dys16indivH06	TTCAGCTC-TAGATCGC	115627	85.03
1	Dys16indivH07	TTGCGTAC-TAGATCGC	53124	79.85
1	Dys16indivH08	TCTCTTCA-TAGATCGC	53593	76.85
1	Dys16indivH09	GACGGATT-TAGATCGC	134683	83.13
1	Dys16indivH10	GTCGCTAT-TAGATCGC	119013	79.86
1	Dys16indivH11	GATAGAGG-TAGATCGC	25824	77.21
1	Dys16indivH12	GTCTTGGC-TAGATCGC	214064	87.06
1	Dys17indivA01	ATCACGTT-TATCCTCT	254503	92.59
1	Dys17indivA02	GATCAGCG-TATCCTCT	151973	80.75
1	Dys17indivA03	TGTACCTT-TATCCTCT	364842	92.5
1	Dys17indivA04	TGCGATCT-TATCCTCT	97586	92.07
1	Dys17indivA05	TCGAAGTG-TATCCTCT	393662	90.59
1	Dys17indivA06	TCCAGTCG-TATCCTCT	143731	81.32
1	Dys17indivA07	TGTCTATC-TATCCTCT	280490	92.55
1	Dys17indivA08	TCTACGAC-TATCCTCT	370053	92.34
1	Dys17indivA09	TTGTTCCA-TATCCTCT	303612	91.29
1	Dys17indivA10	GCAACATT-TATCCTCT	364856	92.04
1	Dys17indivA11	GGAATGAT-TATCCTCT	232811	86.92
1	Dys17indivA12	GTGTGTCG-TATCCTCT	126205	85.58
1	Dys17indivB01	CGATGTTT-TATCCTCT	304134	90.72
1	Dys17indivB02	TAGCTTGT-TATCCTCT	341380	92.71
1	Dys17indivB03	TTCTGTGT-TATCCTCT	34206	87.54
1	Dys17indivB04	TTCCTGCT-TATCCTCT	430250	92.18
1	Dys17indivB05	TAACGCTG-TATCCTCT	350789	90.54
1	Dys17indivB06	TGTATGCG-TATCCTCT	338727	90.4
1	Dys17indivB07	TATGTGGC-TATCCTCT	355617	92.34
1	Dys17indivB08	TGACAGAC-TATCCTCT	279402	92.46
1	Dys17indivB09	TGAAGCCA-TATCCTCT	334922	92.4
1	Dys17indivB10	GGTCGTGT-TATCCTCT	105914	80.22
1	Dys17indivB11	GAGCCAAT-TATCCTCT	295199	92.13
1	Dys17indivB12	GCAATCCG-TATCCTCT	210829	90.25
1	Dys17indivC01	TTAGGCAT-TATCCTCT	117033	91.97
1	Dys17indivC02	GGCTACAG-TATCCTCT	104979	87.76
1	Dys17indivC03	TCTGCTGT-TATCCTCT	207765	91.23
1	Dys17indivC04	TAGTGACT-TATCCTCT	223032	92.97
1	Dys17indivC05	TTGGTATG-TATCCTCT	182776	91.32
1	Dys17indivC06	TCATTGAG-TATCCTCT	58334	85.6
1	Dys17indivC07	TTACTCGC-TATCCTCT	213514	93.2
1	Dys17indivC08	TAGAACAC-TATCCTCT	166994	93.06
1	Dys17indivC09	TACCACCA-TATCCTCT	133733	92.89
1	Dys17indivC10	GAATCTGT-TATCCTCT	158978	90.83
1	Dys17indivC11	GCTCCTTG-TATCCTCT	125809	89.95
1	Dys17indivC12	GACCTTAG-TATCCTCT	57963	85.73
1	Dys17indivD01	TGACCACT-TATCCTCT	76643	92.75
1	Dys17indivD02	CTTGTACT-TATCCTCT	115750	92.78
1	Dys17indivD03	TTGGAGGT-TATCCTCT	96137	93.31
1	Dys17indivD04	TACAGGAT-TATCCTCT	90881	92.93
1	Dys17indivD05	TGAACTGG-TATCCTCT	102105	91.01
1	Dys17indivD06	TGGCTCAG-TATCCTCT	80904	91.78
1	Dys17indivD07	TCGTTAGC-TATCCTCT	52326	88.92
1	Dys17indivD08	TCATCCTA-TATCCTCT	86823	92.28
1	Dys17indivD09	TGCGTGAA-TATCCTCT	67861	90.65
1	Dys17indivD10	GTACATCT-TATCCTCT	95689	92.76
1	Dys17indivD11	GTAAGGTG-TATCCTCT	58278	85.92
1	Dys17indivD12	GCCTGTTC-TATCCTCT	74569	91.37
1	Dys17indivE01	ACAGTGGT-TATCCTCT	245996	92.37
1	Dys17indivE02	TGGTTGTT-TATCCTCT	405028	91.78
1	Dys17indivE03	TCGAGCGT-TATCCTCT	368764	91.4
1	Dys17indivE04	TCCTCAAT-TATCCTCT	306834	92.35
1	Dys17indivE05	TACTTCGG-TATCCTCT	347637	91.68
1	Dys17indivE06	TATGCCAG-TATCCTCT	282258	91.05
1	Dys17indivE07	TACCGAGC-TATCCTCT	369810	92.71
1	Dys17indivE08	TGCTGATA-TATCCTCT	803	79.29
1	Dys17indivE09	GGTGAGTT-TATCCTCT	296771	89.13
1	Dys17indivE10	GAGGTGCT-TATCCTCT	212483	87.19
1	Dys17indivE11	GAGGATGG-TATCCTCT	104330	75.22
1	Dys17indivE12	GCACTGTC-TATCCTCT	289819	92.08
1	Dys17indivF01	GCCAATGT-TATCCTCT	324466	92.14
1	Dys17indivF02	TCTCGGTT-TATCCTCT	176004	91.14
1	Dys17indivF03	TGATACGT-TATCCTCT	276217	91.69
1	Dys17indivF04	TGTGGTTG-TATCCTCT	246316	91.04
1	Dys17indivF05	TCTCACGG-TATCCTCT	269614	91.85
1	Dys17indivF06	TCAGATTC-TATCCTCT	287737	91.42
1	Dys17indivF07	TGTTCTCC-TATCCTCT	312075	92.73
1	Dys17indivF08	TAGACGGA-TATCCTCT	283393	92.95
1	Dys17indivF09	GATCTCTT-TATCCTCT	366926	89.12
1	Dys17indivF10	GCATGGCT-TATCCTCT	341353	92.13
1	Dys17indivF11	GTTGTCGG-TATCCTCT	255947	90.1
1	Dys17indivF12	GCTAACTC-TATCCTCT	235955	92.52
1	Dys17indivG01	CAGATCTG-TATCCTCT	310236	92.49
1	Dys17indivG02	TAAGCGTT-TATCCTCT	232756	92.13
1	Dys17indivG03	TGCATAGT-TATCCTCT	263286	92.5
1	Dys17indivG04	TACTAGTC-TATCCTCT	273520	92.52
1	Dys17indivG05	TCAGGAGG-TATCCTCT	157094	88.08
1	Dys17indivG06	TAGTCTTG-TATCCTCT	238612	92.67
1	Dys17indivG07	TTCGCACC-TATCCTCT	289470	92.86
1	Dys17indivG08	TGTGAAGA-TATCCTCT	263627	92.25
1	Dys17indivG09	GTGTCCTT-TATCCTCT	288143	93.73
1	Dys17indivG10	GTTAGCCT-TATCCTCT	328384	90.78
1	Dys17indivG11	GGATTAGG-TATCCTCT	82373	77.88
1	Dys17indivG12	GATTCATC-TATCCTCT	279382	92.92
1	Dys17indivH01	ACTTGATG-TATCCTCT	478	75.88
1	Dys17indivH02	TCCGTCTT-TATCCTCT	363943	92.3
1	Dys17indivH03	TTGACTCT-TATCCTCT	372527	92.88
1	Dys17indivH04	TTCCATTG-TATCCTCT	280478	91.7
1	Dys17indivH05	TAAGTTCG-TATCCTCT	208694	88.63
1	Dys17indivH06	TTCAGCTC-TATCCTCT	308678	91.67
1	Dys17indivH07	TTGCGTAC-TATCCTCT	269780	90.74
1	Dys17indivH08	TCTCTTCA-TATCCTCT	268514	91.62
1	Dys17indivH09	GACGGATT-TATCCTCT	302952	91.51
1	Dys17indivH10	GTCGCTAT-TATCCTCT	262165	87.94
1	Dys17indivH11	GATAGAGG-TATCCTCT	49235	76.58
1	Dys17indivH12	GTCTTGGC-TATCCTCT	205477	92.59
1	Dys21indivA01	ATCACGTT-AAGGAGTA	357918	92.8
1	Dys21indivA02	GATCAGCG-AAGGAGTA	342683	91.45
1	Dys21indivA03	TGTACCTT-AAGGAGTA	209970	92.43
1	Dys21indivA04	TGCGATCT-AAGGAGTA	312475	91.76
1	Dys21indivA05	TCGAAGTG-AAGGAGTA	190558	84.52
1	Dys21indivA06	TCCAGTCG-AAGGAGTA	25667	76.41
1	Dys21indivA07	TGTCTATC-AAGGAGTA	352971	92.58
1	Dys21indivA08	TCTACGAC-AAGGAGTA	314962	91.22
1	Dys21indivA09	TTGTTCCA-AAGGAGTA	206469	89.69
1	Dys21indivA10	GCAACATT-AAGGAGTA	282332	92.88
1	Dys21indivA11	GGAATGAT-AAGGAGTA	236702	92.86
1	Dys21indivA12	GTGTGTCG-AAGGAGTA	159420	88.48
1	Dys21indivB01	CGATGTTT-AAGGAGTA	320708	92.71
1	Dys21indivB02	TAGCTTGT-AAGGAGTA	271342	90.93
1	Dys21indivB03	TTCTGTGT-AAGGAGTA	82044	81.74
1	Dys21indivB04	TTCCTGCT-AAGGAGTA	117635	86.02
1	Dys21indivB05	TAACGCTG-AAGGAGTA	294935	91.62
1	Dys21indivB06	TGTATGCG-AAGGAGTA	246385	89.65
1	Dys21indivB07	TATGTGGC-AAGGAGTA	385867	91.52
1	Dys21indivB08	TGACAGAC-AAGGAGTA	271263	92.96
1	Dys21indivB09	TGAAGCCA-AAGGAGTA	253301	92.64
1	Dys21indivB10	GGTCGTGT-AAGGAGTA	370450	93.44
1	Dys21indivB11	GAGCCAAT-AAGGAGTA	273870	92.89
1	Dys21indivB12	GCAATCCG-AAGGAGTA	231272	92.69
1	Dys21indivC01	TTAGGCAT-AAGGAGTA	441114	92.06
1	Dys21indivC02	GGCTACAG-AAGGAGTA	276598	92.48
1	Dys21indivC03	TCTGCTGT-AAGGAGTA	133245	85.32
1	Dys21indivC04	TAGTGACT-AAGGAGTA	277052	92.72
1	Dys21indivC05	TTGGTATG-AAGGAGTA	265107	88.32
1	Dys21indivC06	TCATTGAG-AAGGAGTA	113553	80.95
1	Dys21indivC07	TTACTCGC-AAGGAGTA	323011	92.6
1	Dys21indivC08	TAGAACAC-AAGGAGTA	383959	92.59
1	Dys21indivC09	TACCACCA-AAGGAGTA	226834	91.5
1	Dys21indivC10	GAATCTGT-AAGGAGTA	279785	92.72
1	Dys21indivC11	GCTCCTTG-AAGGAGTA	155884	88.23
1	Dys21indivC12	GACCTTAG-AAGGAGTA	194713	89.55
1	Dys21indivD01	TGACCACT-AAGGAGTA	354100	92.33
1	Dys21indivD02	CTTGTACT-AAGGAGTA	175996	84.37
1	Dys21indivD03	TTGGAGGT-AAGGAGTA	316332	92.98
1	Dys21indivD04	TACAGGAT-AAGGAGTA	341036	92.29
1	Dys21indivD05	TGAACTGG-AAGGAGTA	370765	90.17
1	Dys21indivD06	TGGCTCAG-AAGGAGTA	282082	91.01
1	Dys21indivD07	TCGTTAGC-AAGGAGTA	247824	88.88
1	Dys21indivD08	TCATCCTA-AAGGAGTA	274297	88.98
1	Dys21indivD09	TGCGTGAA-AAGGAGTA	235163	91.55
1	Dys21indivD10	GTACATCT-AAGGAGTA	298083	92.73
1	Dys21indivD11	GTAAGGTG-AAGGAGTA	258718	92.19
1	Dys21indivD12	GCCTGTTC-AAGGAGTA	112050	88.92
1	Dys21indivE01	ACAGTGGT-AAGGAGTA	299404	93.04
1	Dys21indivE02	TGGTTGTT-AAGGAGTA	284850	92.57
1	Dys21indivE03	TCGAGCGT-AAGGAGTA	1373	82.66
1	Dys21indivE04	TCCTCAAT-AAGGAGTA	38264	75.68
1	Dys21indivE05	TACTTCGG-AAGGAGTA	219800	89.01
1	Dys21indivE06	TATGCCAG-AAGGAGTA	243295	89.76
1	Dys21indivE07	TACCGAGC-AAGGAGTA	1039	78.58
1	Dys21indivE08	TGCTGATA-AAGGAGTA	263367	92.46
1	Dys21indivE09	GGTGAGTT-AAGGAGTA	327810	93.12
1	Dys21indivE10	GAGGTGCT-AAGGAGTA	8124	88.3
1	Dys21indivE11	GAGGATGG-AAGGAGTA	367188	92.77
1	Dys21indivE12	GCACTGTC-AAGGAGTA	319490	91.52
1	Dys21indivF01	GCCAATGT-AAGGAGTA	299397	92.32
1	Dys21indivF02	TCTCGGTT-AAGGAGTA	136967	86.79
1	Dys21indivF03	TGATACGT-AAGGAGTA	329472	92.93
1	Dys21indivF04	TGTGGTTG-AAGGAGTA	187123	87.85
1	Dys21indivF05	TCTCACGG-AAGGAGTA	177131	86.71
1	Dys21indivF06	TCAGATTC-AAGGAGTA	249109	91.14
1	Dys21indivF07	TGTTCTCC-AAGGAGTA	369883	92.33
1	Dys21indivF08	TAGACGGA-AAGGAGTA	368680	92.78
1	Dys21indivF09	GATCTCTT-AAGGAGTA	314338	92.9
1	Dys21indivF10	GCATGGCT-AAGGAGTA	212967	92.63
1	Dys21indivF11	GTTGTCGG-AAGGAGTA	365439	91.52
1	Dys21indivF12	GCTAACTC-AAGGAGTA	97427	92.37
1	Dys21indivG01	CAGATCTG-AAGGAGTA	291394	92.25
1	Dys21indivG02	TAAGCGTT-AAGGAGTA	114150	92.7
1	Dys21indivG03	TGCATAGT-AAGGAGTA	344330	92.68
1	Dys21indivG04	TACTAGTC-AAGGAGTA	198164	91.71
1	Dys21indivG05	TCAGGAGG-AAGGAGTA	181507	85.96
1	Dys21indivG06	TAGTCTTG-AAGGAGTA	788	79.23
1	Dys21indivG07	TTCGCACC-AAGGAGTA	354932	92.84
1	Dys21indivG08	TGTGAAGA-AAGGAGTA	275014	91.1
1	Dys21indivG09	GTGTCCTT-AAGGAGTA	276595	93.81
1	Dys21indivG10	GTTAGCCT-AAGGAGTA	370215	92.42
1	Dys21indivG11	GGATTAGG-AAGGAGTA	358632	92.53
1	Dys21indivG12	GATTCATC-AAGGAGTA	219566	92.33
1	Dys21indivH01	ACTTGATG-AAGGAGTA	195058	87.97
1	Dys21indivH02	TCCGTCTT-AAGGAGTA	202511	78.74
1	Dys21indivH03	TTGACTCT-AAGGAGTA	439316	92.85
1	Dys21indivH04	TTCCATTG-AAGGAGTA	184926	83.79
1	Dys21indivH05	TAAGTTCG-AAGGAGTA	279566	86.23
1	Dys21indivH06	TTCAGCTC-AAGGAGTA	387741	91.99
1	Dys21indivH07	TTGCGTAC-AAGGAGTA	204263	87.43
1	Dys21indivH08	TCTCTTCA-AAGGAGTA	260648	84.34
1	Dys21indivH09	GACGGATT-AAGGAGTA	543955	92.99
1	Dys21indivH10	GTCGCTAT-AAGGAGTA	440383	92.48
1	Dys21indivH11	GATAGAGG-AAGGAGTA	358288	93
1	Dys21indivH12	GTCTTGGC-AAGGAGTA	325540	91.91
1	Dys22indivA01	ATCACGTT-CTAAGCCT	368062	90.86
1	Dys22indivA02	GATCAGCG-CTAAGCCT	344105	89.15
1	Dys22indivA03	TGTACCTT-CTAAGCCT	263484	92.16
1	Dys22indivA04	TGCGATCT-CTAAGCCT	271305	91.13
1	Dys22indivA05	TCGAAGTG-CTAAGCCT	211827	89.11
1	Dys22indivA06	TCCAGTCG-CTAAGCCT	143331	84.64
1	Dys22indivA07	TGTCTATC-CTAAGCCT	479093	91.26
1	Dys22indivA08	TCTACGAC-CTAAGCCT	341581	92.28
1	Dys22indivA09	TTGTTCCA-CTAAGCCT	148449	86.21
1	Dys22indivA10	GCAACATT-CTAAGCCT	324984	92.06
1	Dys22indivA11	GGAATGAT-CTAAGCCT	213417	91.91
1	Dys22indivA12	GTGTGTCG-CTAAGCCT	104906	85.51
1	Dys22indivB01	CGATGTTT-CTAAGCCT	222805	87.43
1	Dys22indivB02	TAGCTTGT-CTAAGCCT	161376	86.67
1	Dys22indivB03	TTCTGTGT-CTAAGCCT	12246	78.8
1	Dys22indivB04	TTCCTGCT-CTAAGCCT	203704	87.34
1	Dys22indivB05	TAACGCTG-CTAAGCCT	168213	84.65
1	Dys22indivB06	TGTATGCG-CTAAGCCT	180972	85.57
1	Dys22indivB07	TATGTGGC-CTAAGCCT	211227	88.44
1	Dys22indivB08	TGACAGAC-CTAAGCCT	313677	92.35
1	Dys22indivB09	TGAAGCCA-CTAAGCCT	378545	92.36
1	Dys22indivB10	GGTCGTGT-CTAAGCCT	225298	89.83
1	Dys22indivB11	GAGCCAAT-CTAAGCCT	273439	91.75
1	Dys22indivB12	GCAATCCG-CTAAGCCT	155115	90.25
1	Dys22indivC01	TTAGGCAT-CTAAGCCT	45359	75.73
1	Dys22indivC02	GGCTACAG-CTAAGCCT	151859	86.18
1	Dys22indivC03	TCTGCTGT-CTAAGCCT	104101	85.29
1	Dys22indivC04	TAGTGACT-CTAAGCCT	162778	89.87
1	Dys22indivC05	TTGGTATG-CTAAGCCT	55662	76.29
1	Dys22indivC06	TCATTGAG-CTAAGCCT	171271	85.55
1	Dys22indivC07	TTACTCGC-CTAAGCCT	232396	87.22
1	Dys22indivC08	TAGAACAC-CTAAGCCT	253783	92
1	Dys22indivC09	TACCACCA-CTAAGCCT	249575	91.26
1	Dys22indivC10	GAATCTGT-CTAAGCCT	224789	92.05
1	Dys22indivC11	GCTCCTTG-CTAAGCCT	149299	88.77
1	Dys22indivC12	GACCTTAG-CTAAGCCT	165180	89.83
1	Dys22indivD01	TGACCACT-CTAAGCCT	328777	92.43
1	Dys22indivD02	CTTGTACT-CTAAGCCT	287796	89.95
1	Dys22indivD03	TTGGAGGT-CTAAGCCT	750	77.87
1	Dys22indivD04	TACAGGAT-CTAAGCCT	64870	89.37
1	Dys22indivD05	TGAACTGG-CTAAGCCT	137163	88.52
1	Dys22indivD06	TGGCTCAG-CTAAGCCT	1091	77.31
1	Dys22indivD07	TCGTTAGC-CTAAGCCT	209573	89.36
1	Dys22indivD08	TCATCCTA-CTAAGCCT	236918	89.96
1	Dys22indivD09	TGCGTGAA-CTAAGCCT	157112	87.83
1	Dys22indivD10	GTACATCT-CTAAGCCT	281412	92.4
1	Dys22indivD11	GTAAGGTG-CTAAGCCT	74474	82.69
1	Dys22indivD12	GCCTGTTC-CTAAGCCT	80108	91.2
1	Dys22indivE01	ACAGTGGT-CTAAGCCT	240521	92.56
1	Dys22indivE02	TGGTTGTT-CTAAGCCT	156813	86.68
1	Dys22indivE03	TCGAGCGT-CTAAGCCT	307314	90.64
1	Dys22indivE04	TCCTCAAT-CTAAGCCT	257784	91.7
1	Dys22indivE05	TACTTCGG-CTAAGCCT	203184	89.59
1	Dys22indivE06	TATGCCAG-CTAAGCCT	107686	83.48
1	Dys22indivE07	TACCGAGC-CTAAGCCT	221718	92.1
1	Dys22indivE08	TGCTGATA-CTAAGCCT	874	76.81
1	Dys22indivE09	GGTGAGTT-CTAAGCCT	240611	88.09
1	Dys22indivE10	GAGGTGCT-CTAAGCCT	108859	84.68
1	Dys22indivE11	GAGGATGG-CTAAGCCT	174528	86.76
1	Dys22indivE12	GCACTGTC-CTAAGCCT	210595	92.25
1	Dys22indivF01	GCCAATGT-CTAAGCCT	360303	90.64
1	Dys22indivF02	TCTCGGTT-CTAAGCCT	182207	87.22
1	Dys22indivF03	TGATACGT-CTAAGCCT	1005	78.73
1	Dys22indivF04	TGTGGTTG-CTAAGCCT	107610	81.9
1	Dys22indivF05	TCTCACGG-CTAAGCCT	895	78.38
1	Dys22indivF06	TCAGATTC-CTAAGCCT	220894	89.25
1	Dys22indivF07	TGTTCTCC-CTAAGCCT	288969	91.84
1	Dys22indivF08	TAGACGGA-CTAAGCCT	222185	90.83
1	Dys22indivF09	GATCTCTT-CTAAGCCT	1056	78.17
1	Dys22indivF10	GCATGGCT-CTAAGCCT	152613	92.18
1	Dys22indivF11	GTTGTCGG-CTAAGCCT	171244	88.65
1	Dys22indivF12	GCTAACTC-CTAAGCCT	50130	92.25
1	Dys22indivG01	CAGATCTG-CTAAGCCT	303218	91.55
1	Dys22indivG02	TAAGCGTT-CTAAGCCT	237482	88.5
1	Dys22indivG03	TGCATAGT-CTAAGCCT	321686	92.08
1	Dys22indivG04	TACTAGTC-CTAAGCCT	214277	91.96
1	Dys22indivG05	TCAGGAGG-CTAAGCCT	53582	76.87
1	Dys22indivG06	TAGTCTTG-CTAAGCCT	70904	78.85
1	Dys22indivG07	TTCGCACC-CTAAGCCT	206056	89.8
1	Dys22indivG08	TGTGAAGA-CTAAGCCT	183404	88.3
1	Dys22indivG09	GTGTCCTT-CTAAGCCT	305990	93.52
1	Dys22indivG10	GTTAGCCT-CTAAGCCT	317106	88.81
1	Dys22indivG11	GGATTAGG-CTAAGCCT	207715	86.65
1	Dys22indivG12	GATTCATC-CTAAGCCT	257922	91.96
1	Dys22indivH01	ACTTGATG-CTAAGCCT	273857	90.98
1	Dys22indivH02	TCCGTCTT-CTAAGCCT	368190	91.52
1	Dys22indivH03	TTGACTCT-CTAAGCCT	285867	89.09
1	Dys22indivH04	TTCCATTG-CTAAGCCT	199424	84.99
1	Dys22indivH05	TAAGTTCG-CTAAGCCT	93890	78.31
1	Dys22indivH06	TTCAGCTC-CTAAGCCT	285520	88.05
1	Dys22indivH07	TTGCGTAC-CTAAGCCT	89485	80.88
1	Dys22indivH08	TCTCTTCA-CTAAGCCT	353122	91.03
1	Dys22indivH09	GACGGATT-CTAAGCCT	325893	92.07
1	Dys22indivH10	GTCGCTAT-CTAAGCCT	294213	91.34
1	Dys22indivH11	GATAGAGG-CTAAGCCT	1324	84.06
1	Dys22indivH12	GTCTTGGC-CTAAGCCT	140303	92.06
1	NonDys18indivA01	ATCACGTT-AGAGTAGA	733990	93.26
1	NonDys18indivA02	GATCAGCG-AGAGTAGA	659556	93.02
1	NonDys18indivA03	TGTACCTT-AGAGTAGA	657881	93.03
1	NonDys18indivA04	TGCGATCT-AGAGTAGA	635	78.19
1	NonDys18indivA05	TCGAAGTG-AGAGTAGA	209693	93.17
1	NonDys18indivA06	TCCAGTCG-AGAGTAGA	43717	92.84
1	NonDys18indivA07	TGTCTATC-AGAGTAGA	696295	92.72
1	NonDys18indivA08	TCTACGAC-AGAGTAGA	569259	93.11
1	NonDys18indivA09	TTGTTCCA-AGAGTAGA	495040	92.74
1	NonDys18indivA10	GCAACATT-AGAGTAGA	618209	92.89
1	NonDys18indivA11	GGAATGAT-AGAGTAGA	538751	93.24
1	NonDys18indivA12	GTGTGTCG-AGAGTAGA	751	82.23
1	NonDys18indivB01	CGATGTTT-AGAGTAGA	722338	92.44
1	NonDys18indivB02	TAGCTTGT-AGAGTAGA	2546	89.45
1	NonDys18indivB03	TTCTGTGT-AGAGTAGA	397090	91.17
1	NonDys18indivB04	TTCCTGCT-AGAGTAGA	513375	92.98
1	NonDys18indivB05	TAACGCTG-AGAGTAGA	641205	93.02
1	NonDys18indivB06	TGTATGCG-AGAGTAGA	423239	92.77
1	NonDys18indivB07	TATGTGGC-AGAGTAGA	685749	92.94
1	NonDys18indivB08	TGACAGAC-AGAGTAGA	586930	92.05
1	NonDys18indivB09	TGAAGCCA-AGAGTAGA	683469	92.95
1	NonDys18indivB10	GGTCGTGT-AGAGTAGA	444353	93.33
1	NonDys18indivB11	GAGCCAAT-AGAGTAGA	469271	92.73
1	NonDys18indivB12	GCAATCCG-AGAGTAGA	278973	93.15
1	NonDys18indivC01	TTAGGCAT-AGAGTAGA	493393	93.05
1	NonDys18indivC02	GGCTACAG-AGAGTAGA	272472	93.05
1	NonDys18indivC03	TCTGCTGT-AGAGTAGA	274656	91.25
1	NonDys18indivC04	TAGTGACT-AGAGTAGA	299125	93.24
1	NonDys18indivC05	TTGGTATG-AGAGTAGA	243531	93.6
1	NonDys18indivC06	TCATTGAG-AGAGTAGA	522974	93.02
1	NonDys18indivC07	TTACTCGC-AGAGTAGA	220407	93.16
1	NonDys18indivC08	TAGAACAC-AGAGTAGA	350242	93.08
1	NonDys18indivC09	TACCACCA-AGAGTAGA	336291	93.07
1	NonDys18indivC10	GAATCTGT-AGAGTAGA	309423	93.03
1	NonDys18indivC11	GCTCCTTG-AGAGTAGA	215904	93.24
1	NonDys18indivC12	GACCTTAG-AGAGTAGA	214875	93.36
1	NonDys18indivD01	TGACCACT-AGAGTAGA	521617	92.13
1	NonDys18indivD02	CTTGTACT-AGAGTAGA	468260	92.36
1	NonDys18indivD03	TTGGAGGT-AGAGTAGA	138295	92.5
1	NonDys18indivD04	TACAGGAT-AGAGTAGA	298328	91.73
1	NonDys18indivD05	TGAACTGG-AGAGTAGA	197408	92.81
1	NonDys18indivD06	TGGCTCAG-AGAGTAGA	246921	92.96
1	NonDys18indivD07	TCGTTAGC-AGAGTAGA	263666	93.14
1	NonDys18indivD08	TCATCCTA-AGAGTAGA	205723	93.3
1	NonDys18indivD09	TGCGTGAA-AGAGTAGA	334620	93.16
1	NonDys18indivD10	GTACATCT-AGAGTAGA	190553	93.08
1	NonDys18indivD11	GTAAGGTG-AGAGTAGA	241114	93.63
1	NonDys18indivD12	GCCTGTTC-AGAGTAGA	320000	92.96
1	NonDys18indivE01	ACAGTGGT-AGAGTAGA	19557	91.01
1	NonDys18indivE02	TGGTTGTT-AGAGTAGA	576	78.74
1	NonDys18indivE03	TCGAGCGT-AGAGTAGA	522	76.79
1	NonDys18indivE04	TCCTCAAT-AGAGTAGA	576	78.73
1	NonDys18indivE05	TACTTCGG-AGAGTAGA	237019	92.94
1	NonDys18indivE06	TATGCCAG-AGAGTAGA	316251	92.73
1	NonDys18indivE07	TACCGAGC-AGAGTAGA	272779	92.92
1	NonDys18indivE08	TGCTGATA-AGAGTAGA	223010	93.39
1	NonDys18indivE09	GGTGAGTT-AGAGTAGA	663	78.27
1	NonDys18indivE10	GAGGTGCT-AGAGTAGA	310674	93.39
1	NonDys18indivE11	GAGGATGG-AGAGTAGA	664428	92.88
1	NonDys18indivE12	GCACTGTC-AGAGTAGA	401879	93.06
1	NonDys18indivF01	GCCAATGT-AGAGTAGA	430214	92.79
1	NonDys18indivF02	TCTCGGTT-AGAGTAGA	371672	92.95
1	NonDys18indivF03	TGATACGT-AGAGTAGA	388324	93.09
1	NonDys18indivF04	TGTGGTTG-AGAGTAGA	335867	92.04
1	NonDys18indivF05	TCTCACGG-AGAGTAGA	283589	92.79
1	NonDys18indivF06	TCAGATTC-AGAGTAGA	69781	93.24
1	NonDys18indivF07	TGTTCTCC-AGAGTAGA	237502	92.85
1	NonDys18indivF08	TAGACGGA-AGAGTAGA	286524	93.08
1	NonDys18indivF09	GATCTCTT-AGAGTAGA	267985	93.03
1	NonDys18indivF10	GCATGGCT-AGAGTAGA	297627	92.87
1	NonDys18indivF11	GTTGTCGG-AGAGTAGA	310443	92.96
1	NonDys18indivF12	GCTAACTC-AGAGTAGA	88766	92.83
1	NonDys18indivG01	CAGATCTG-AGAGTAGA	317482	92.53
1	NonDys18indivG02	TAAGCGTT-AGAGTAGA	260035	92.97
1	NonDys18indivG03	TGCATAGT-AGAGTAGA	427035	92.68
1	NonDys18indivG04	TACTAGTC-AGAGTAGA	377844	92.72
1	NonDys18indivG05	TCAGGAGG-AGAGTAGA	273386	92.54
1	NonDys18indivG06	TAGTCTTG-AGAGTAGA	196685	93.48
1	NonDys18indivG07	TTCGCACC-AGAGTAGA	228778	92.94
1	NonDys18indivG08	TGTGAAGA-AGAGTAGA	255513	93.1
1	NonDys18indivG09	GTGTCCTT-AGAGTAGA	195959	93.91
1	NonDys18indivG10	GTTAGCCT-AGAGTAGA	379534	92.11
1	NonDys18indivG11	GGATTAGG-AGAGTAGA	225188	92.65
1	NonDys18indivG12	GATTCATC-AGAGTAGA	236598	92.9
1	NonDys18indivH01	ACTTGATG-AGAGTAGA	344374	92.65
1	NonDys18indivH02	TCCGTCTT-AGAGTAGA	196700	93.39
1	NonDys18indivH03	TTGACTCT-AGAGTAGA	2586	82.25
1	NonDys18indivH04	TTCCATTG-AGAGTAGA	426522	93.37
1	NonDys18indivH05	TAAGTTCG-AGAGTAGA	355047	93.14
1	NonDys18indivH06	TTCAGCTC-AGAGTAGA	298460	92.71
1	NonDys18indivH07	TTGCGTAC-AGAGTAGA	247726	92.41
1	NonDys18indivH08	TCTCTTCA-AGAGTAGA	369625	93.31
1	NonDys18indivH09	GACGGATT-AGAGTAGA	317947	92.6
1	NonDys18indivH10	GTCGCTAT-AGAGTAGA	391199	93.39
1	NonDys18indivH11	GATAGAGG-AGAGTAGA	226318	93.66
1	NonDys18indivH12	GTCTTGGC-AGAGTAGA	154340	93.49
1	NonDys19indivA01	ATCACGTT-GTAAGGAG	668279	92.55
1	NonDys19indivA02	GATCAGCG-GTAAGGAG	360653	92.56
1	NonDys19indivA03	TGTACCTT-GTAAGGAG	476359	92.88
1	NonDys19indivA04	TGCGATCT-GTAAGGAG	430538	92.57
1	NonDys19indivA05	TCGAAGTG-GTAAGGAG	341525	92.55
1	NonDys19indivA06	TCCAGTCG-GTAAGGAG	291417	88.39
1	NonDys19indivA07	TGTCTATC-GTAAGGAG	445941	92.85
1	NonDys19indivA08	TCTACGAC-GTAAGGAG	343273	92.54
1	NonDys19indivA09	TTGTTCCA-GTAAGGAG	300373	92.76
1	NonDys19indivA10	GCAACATT-GTAAGGAG	472892	92.64
1	NonDys19indivA11	GGAATGAT-GTAAGGAG	288896	92.92
1	NonDys19indivA12	GTGTGTCG-GTAAGGAG	39415	90.38
1	NonDys19indivB01	CGATGTTT-GTAAGGAG	834572	92.87
1	NonDys19indivB02	TAGCTTGT-GTAAGGAG	20371	92.65
1	NonDys19indivB03	TTCTGTGT-GTAAGGAG	457825	92.59
1	NonDys19indivB04	TTCCTGCT-GTAAGGAG	596960	93.2
1	NonDys19indivB05	TAACGCTG-GTAAGGAG	574908	91.68
1	NonDys19indivB06	TGTATGCG-GTAAGGAG	754318	92.77
1	NonDys19indivB07	TATGTGGC-GTAAGGAG	715595	92.92
1	NonDys19indivB08	TGACAGAC-GTAAGGAG	692166	93
1	NonDys19indivB09	TGAAGCCA-GTAAGGAG	662916	92.97
1	NonDys19indivB10	GGTCGTGT-GTAAGGAG	631486	93.28
1	NonDys19indivB11	GAGCCAAT-GTAAGGAG	570143	93.14
1	NonDys19indivB12	GCAATCCG-GTAAGGAG	340965	92.89
1	NonDys19indivC01	TTAGGCAT-GTAAGGAG	624411	93.24
1	NonDys19indivC02	GGCTACAG-GTAAGGAG	395617	93.2
1	NonDys19indivC03	TCTGCTGT-GTAAGGAG	397655	93.25
1	NonDys19indivC04	TAGTGACT-GTAAGGAG	261176	93.27
1	NonDys19indivC05	TTGGTATG-GTAAGGAG	382781	93.25
1	NonDys19indivC06	TCATTGAG-GTAAGGAG	379083	92.86
1	NonDys19indivC07	TTACTCGC-GTAAGGAG	356772	92.62
1	NonDys19indivC08	TAGAACAC-GTAAGGAG	467273	93.2
1	NonDys19indivC09	TACCACCA-GTAAGGAG	435615	92.71
1	NonDys19indivC10	GAATCTGT-GTAAGGAG	407309	92.89
1	NonDys19indivC11	GCTCCTTG-GTAAGGAG	296135	92.35
1	NonDys19indivC12	GACCTTAG-GTAAGGAG	288836	91.94
1	NonDys19indivD01	TGACCACT-GTAAGGAG	388636	92.51
1	NonDys19indivD02	CTTGTACT-GTAAGGAG	297344	92.67
1	NonDys19indivD03	TTGGAGGT-GTAAGGAG	241862	93.14
1	NonDys19indivD04	TACAGGAT-GTAAGGAG	218619	92.58
1	NonDys19indivD05	TGAACTGG-GTAAGGAG	212830	92.76
1	NonDys19indivD06	TGGCTCAG-GTAAGGAG	196744	92.69
1	NonDys19indivD07	TCGTTAGC-GTAAGGAG	166767	92.76
1	NonDys19indivD08	TCATCCTA-GTAAGGAG	173277	92.4
1	NonDys19indivD09	TGCGTGAA-GTAAGGAG	187115	92.42
1	NonDys19indivD10	GTACATCT-GTAAGGAG	206914	92.85
1	NonDys19indivD11	GTAAGGTG-GTAAGGAG	171594	93.17
1	NonDys19indivD12	GCCTGTTC-GTAAGGAG	119839	92.62
1	NonDys19indivE01	ACAGTGGT-GTAAGGAG	283443	91.54
1	NonDys19indivE02	TGGTTGTT-GTAAGGAG	246191	92.87
1	NonDys19indivE03	TCGAGCGT-GTAAGGAG	169741	92.61
1	NonDys19indivE04	TCCTCAAT-GTAAGGAG	158396	89.5
1	NonDys19indivE05	TACTTCGG-GTAAGGAG	204381	92.21
1	NonDys19indivE06	TATGCCAG-GTAAGGAG	230763	91.55
1	NonDys19indivE07	TACCGAGC-GTAAGGAG	169902	92.57
1	NonDys19indivE08	TGCTGATA-GTAAGGAG	200667	93.02
1	NonDys19indivE09	GGTGAGTT-GTAAGGAG	241700	92.98
1	NonDys19indivE10	GAGGTGCT-GTAAGGAG	213680	93.24
1	NonDys19indivE11	GAGGATGG-GTAAGGAG	249349	91.9
1	NonDys19indivE12	GCACTGTC-GTAAGGAG	168551	92.81
1	NonDys19indivF01	GCCAATGT-GTAAGGAG	205345	92.25
1	NonDys19indivF02	TCTCGGTT-GTAAGGAG	160627	92.46
1	NonDys19indivF03	TGATACGT-GTAAGGAG	163016	92.99
1	NonDys19indivF04	TGTGGTTG-GTAAGGAG	195132	91.96
1	NonDys19indivF05	TCTCACGG-GTAAGGAG	116375	90.81
1	NonDys19indivF06	TCAGATTC-GTAAGGAG	155206	92.88
1	NonDys19indivF07	TGTTCTCC-GTAAGGAG	154761	92.89
1	NonDys19indivF08	TAGACGGA-GTAAGGAG	160111	93.03
1	NonDys19indivF09	GATCTCTT-GTAAGGAG	177303	93.15
1	NonDys19indivF10	GCATGGCT-GTAAGGAG	150268	92.69
1	NonDys19indivF11	GTTGTCGG-GTAAGGAG	141992	92.66
1	NonDys19indivF12	GCTAACTC-GTAAGGAG	65024	92.95
1	NonDys19indivG01	CAGATCTG-GTAAGGAG	4276	89.5
1	NonDys19indivG02	TAAGCGTT-GTAAGGAG	277025	93.36
1	NonDys19indivG03	TGCATAGT-GTAAGGAG	305687	93.29
1	NonDys19indivG04	TACTAGTC-GTAAGGAG	245732	93.26
1	NonDys19indivG05	TCAGGAGG-GTAAGGAG	285843	93.12
1	NonDys19indivG06	TAGTCTTG-GTAAGGAG	288917	93.13
1	NonDys19indivG07	TTCGCACC-GTAAGGAG	315464	93.16
1	NonDys19indivG08	TGTGAAGA-GTAAGGAG	248804	93.45
1	NonDys19indivG09	GTGTCCTT-GTAAGGAG	274928	94.28
1	NonDys19indivG10	GTTAGCCT-GTAAGGAG	273566	93.2
1	NonDys19indivG11	GGATTAGG-GTAAGGAG	278280	93.34
1	NonDys19indivG12	GATTCATC-GTAAGGAG	285249	92.59
1	NonDys19indivH01	ACTTGATG-GTAAGGAG	545	78.37
1	NonDys19indivH02	TCCGTCTT-GTAAGGAG	188621	92.57
1	NonDys19indivH03	TTGACTCT-GTAAGGAG	173671	93
1	NonDys19indivH04	TTCCATTG-GTAAGGAG	168309	91.06
1	NonDys19indivH05	TAAGTTCG-GTAAGGAG	156025	92.01
1	NonDys19indivH06	TTCAGCTC-GTAAGGAG	165633	92.9
1	NonDys19indivH07	TTGCGTAC-GTAAGGAG	151929	92.84
1	NonDys19indivH08	TCTCTTCA-GTAAGGAG	183482	92.81
1	NonDys19indivH09	GACGGATT-GTAAGGAG	135160	92.93
1	NonDys19indivH10	GTCGCTAT-GTAAGGAG	164583	93.03
1	NonDys19indivH11	GATAGAGG-GTAAGGAG	66449	93.37
1	NonDys19indivH12	GTCTTGGC-GTAAGGAG	136013	93.14
1	NonDys20indivA01	ATCACGTT-ACTGCATA	967	77.62
1	NonDys20indivA02	GATCAGCG-ACTGCATA	900	77.32
1	NonDys20indivA03	TGTACCTT-ACTGCATA	363342	92.72
1	NonDys20indivA04	TGCGATCT-ACTGCATA	167045	92.32
1	NonDys20indivA05	TCGAAGTG-ACTGCATA	311870	91.94
1	NonDys20indivA06	TCCAGTCG-ACTGCATA	701	75.93
1	NonDys20indivA07	TGTCTATC-ACTGCATA	386153	92.97
1	NonDys20indivA08	TCTACGAC-ACTGCATA	529795	92.78
1	NonDys20indivA09	TTGTTCCA-ACTGCATA	395100	92.51
1	NonDys20indivA10	GCAACATT-ACTGCATA	377630	91.41
1	NonDys20indivA11	GGAATGAT-ACTGCATA	939	79.88
1	NonDys20indivA12	GTGTGTCG-ACTGCATA	92214	87.94
1	NonDys20indivB01	CGATGTTT-ACTGCATA	307955	91.57
1	NonDys20indivB02	TAGCTTGT-ACTGCATA	304146	92.8
1	NonDys20indivB03	TTCTGTGT-ACTGCATA	240001	89.79
1	NonDys20indivB04	TTCCTGCT-ACTGCATA	279733	92.85
1	NonDys20indivB05	TAACGCTG-ACTGCATA	210964	92.37
1	NonDys20indivB06	TGTATGCG-ACTGCATA	223059	89.54
1	NonDys20indivB07	TATGTGGC-ACTGCATA	280797	92.77
1	NonDys20indivB08	TGACAGAC-ACTGCATA	273209	92.59
1	NonDys20indivB09	TGAAGCCA-ACTGCATA	285719	92.66
1	NonDys20indivB10	GGTCGTGT-ACTGCATA	253536	92.57
1	NonDys20indivB11	GAGCCAAT-ACTGCATA	293337	92.7
1	NonDys20indivB12	GCAATCCG-ACTGCATA	49807	84.47
1	NonDys20indivC01	TTAGGCAT-ACTGCATA	270892	92.79
1	NonDys20indivC02	GGCTACAG-ACTGCATA	297406	92.57
1	NonDys20indivC03	TCTGCTGT-ACTGCATA	318567	92.78
1	NonDys20indivC04	TAGTGACT-ACTGCATA	283958	92.99
1	NonDys20indivC05	TTGGTATG-ACTGCATA	212135	89.61
1	NonDys20indivC06	TCATTGAG-ACTGCATA	294979	91.58
1	NonDys20indivC07	TTACTCGC-ACTGCATA	261985	92.8
1	NonDys20indivC08	TAGAACAC-ACTGCATA	239766	92.14
1	NonDys20indivC09	TACCACCA-ACTGCATA	312369	92.65
1	NonDys20indivC10	GAATCTGT-ACTGCATA	248901	93.05
1	NonDys20indivC11	GCTCCTTG-ACTGCATA	196801	89.53
1	NonDys20indivC12	GACCTTAG-ACTGCATA	170743	91.15
1	NonDys20indivD01	TGACCACT-ACTGCATA	407982	92.75
1	NonDys20indivD02	CTTGTACT-ACTGCATA	350711	92.72
1	NonDys20indivD03	TTGGAGGT-ACTGCATA	385028	92.99
1	NonDys20indivD04	TACAGGAT-ACTGCATA	241870	92.71
1	NonDys20indivD05	TGAACTGG-ACTGCATA	178076	92.43
1	NonDys20indivD06	TGGCTCAG-ACTGCATA	202135	90.59
1	NonDys20indivD07	TCGTTAGC-ACTGCATA	226904	92.74
1	NonDys20indivD08	TCATCCTA-ACTGCATA	242915	92.76
1	NonDys20indivD09	TGCGTGAA-ACTGCATA	187160	87.01
1	NonDys20indivD10	GTACATCT-ACTGCATA	48694	91.39
1	NonDys20indivD11	GTAAGGTG-ACTGCATA	348233	92.55
1	NonDys20indivD12	GCCTGTTC-ACTGCATA	157370	89.29
1	NonDys20indivE01	ACAGTGGT-ACTGCATA	237127	86.17
1	NonDys20indivE02	TGGTTGTT-ACTGCATA	265871	92.11
1	NonDys20indivE03	TCGAGCGT-ACTGCATA	312037	92.34
1	NonDys20indivE04	TCCTCAAT-ACTGCATA	261695	92.89
1	NonDys20indivE05	TACTTCGG-ACTGCATA	284392	92.51
1	NonDys20indivE06	TATGCCAG-ACTGCATA	305396	88.32
1	NonDys20indivE07	TACCGAGC-ACTGCATA	248581	92.74
1	NonDys20indivE08	TGCTGATA-ACTGCATA	273248	91.98
1	NonDys20indivE09	GGTGAGTT-ACTGCATA	724	77.91
1	NonDys20indivE10	GAGGTGCT-ACTGCATA	206408	90.93
1	NonDys20indivE11	GAGGATGG-ACTGCATA	278572	91.97
1	NonDys20indivE12	GCACTGTC-ACTGCATA	105503	80.96
1	NonDys20indivF01	GCCAATGT-ACTGCATA	377838	91.23
1	NonDys20indivF02	TCTCGGTT-ACTGCATA	357460	91.79
1	NonDys20indivF03	TGATACGT-ACTGCATA	317200	92.26
1	NonDys20indivF04	TGTGGTTG-ACTGCATA	165530	86.9
1	NonDys20indivF05	TCTCACGG-ACTGCATA	252266	92.71
1	NonDys20indivF06	TCAGATTC-ACTGCATA	424017	91.91
1	NonDys20indivF07	TGTTCTCC-ACTGCATA	61608	92.77
1	NonDys20indivF08	TAGACGGA-ACTGCATA	290716	92.96
1	NonDys20indivF09	GATCTCTT-ACTGCATA	317159	92.45
1	NonDys20indivF10	GCATGGCT-ACTGCATA	214322	92.08
1	NonDys20indivF11	GTTGTCGG-ACTGCATA	294113	91.37
1	NonDys20indivF12	GCTAACTC-ACTGCATA	103152	92.2
1	NonDys20indivG01	CAGATCTG-ACTGCATA	380369	92.41
1	NonDys20indivG02	TAAGCGTT-ACTGCATA	324826	92.71
1	NonDys20indivG03	TGCATAGT-ACTGCATA	283872	91.16
1	NonDys20indivG04	TACTAGTC-ACTGCATA	347856	92.78
1	NonDys20indivG05	TCAGGAGG-ACTGCATA	348160	92.78
1	NonDys20indivG06	TAGTCTTG-ACTGCATA	232556	91.79
1	NonDys20indivG07	TTCGCACC-ACTGCATA	284791	92.28
1	NonDys20indivG08	TGTGAAGA-ACTGCATA	241665	89.56
1	NonDys20indivG09	GTGTCCTT-ACTGCATA	51055	93.42
1	NonDys20indivG10	GTTAGCCT-ACTGCATA	437122	92.93
1	NonDys20indivG11	GGATTAGG-ACTGCATA	389862	91.82
1	NonDys20indivG12	GATTCATC-ACTGCATA	449563	92.63
1	NonDys20indivH01	ACTTGATG-ACTGCATA	297975	92.34
1	NonDys20indivH02	TCCGTCTT-ACTGCATA	4146	88.71
1	NonDys20indivH03	TTGACTCT-ACTGCATA	372820	92.7
1	NonDys20indivH04	TTCCATTG-ACTGCATA	390654	92.18
1	NonDys20indivH05	TAAGTTCG-ACTGCATA	317995	91.2
1	NonDys20indivH06	TTCAGCTC-ACTGCATA	431567	92.72
1	NonDys20indivH07	TTGCGTAC-ACTGCATA	319681	91.18
1	NonDys20indivH08	TCTCTTCA-ACTGCATA	367612	93.19
1	NonDys20indivH09	GACGGATT-ACTGCATA	370635	92.22
1	NonDys20indivH10	GTCGCTAT-ACTGCATA	337605	92.83
1	NonDys20indivH11	GATAGAGG-ACTGCATA	373849	92.62
1	NonDys20indivH12	GTCTTGGC-ACTGCATA	324756	92.66
1	lane1	Undetermined	69034438	87.39
1	Lane1 Total		251128062
5	Dys15indivA01	ATCACGTT-CTCTCTAT	579	76.82
5	Dys15indivA02	GATCAGCG-CTCTCTAT	613	77.71
5	Dys15indivA03	TGTACCTT-CTCTCTAT	760	77.77
5	Dys15indivA04	TGCGATCT-CTCTCTAT	532	81.04
5	Dys15indivA05	TCGAAGTG-CTCTCTAT	543557	92.22
5	Dys15indivA06	TCCAGTCG-CTCTCTAT	464960	92.64
5	Dys15indivA07	TGTCTATC-CTCTCTAT	188716	92.64
5	Dys15indivA08	TCTACGAC-CTCTCTAT	7669	91.11
5	Dys15indivA09	TTGTTCCA-CTCTCTAT	49609	92.62
5	Dys15indivA10	GCAACATT-CTCTCTAT	598209	92.67
5	Dys15indivA11	GGAATGAT-CTCTCTAT	206212	93.44
5	Dys15indivA12	GTGTGTCG-CTCTCTAT	296861	93.67
5	Dys15indivB01	CGATGTTT-CTCTCTAT	652	77.43
5	Dys15indivB02	TAGCTTGT-CTCTCTAT	341	77.82
5	Dys15indivB03	TTCTGTGT-CTCTCTAT	570	83.73
5	Dys15indivB04	TTCCTGCT-CTCTCTAT	1101	83.18
5	Dys15indivB05	TAACGCTG-CTCTCTAT	101194	93.35
5	Dys15indivB06	TGTATGCG-CTCTCTAT	438530	92.56
5	Dys15indivB07	TATGTGGC-CTCTCTAT	4266	89.36
5	Dys15indivB08	TGACAGAC-CTCTCTAT	430666	92.83
5	Dys15indivB09	TGAAGCCA-CTCTCTAT	464897	93
5	Dys15indivB10	GGTCGTGT-CTCTCTAT	416771	91.87
5	Dys15indivB11	GAGCCAAT-CTCTCTAT	69148	92.15
5	Dys15indivB12	GCAATCCG-CTCTCTAT	21484	92.56
5	Dys15indivC01	TTAGGCAT-CTCTCTAT	49289	93.66
5	Dys15indivC02	GGCTACAG-CTCTCTAT	442	79.22
5	Dys15indivC03	TCTGCTGT-CTCTCTAT	19087	92.17
5	Dys15indivC04	TAGTGACT-CTCTCTAT	611	82.83
5	Dys15indivC05	TTGGTATG-CTCTCTAT	61521	92.49
5	Dys15indivC06	TCATTGAG-CTCTCTAT	110467	91.97
5	Dys15indivC07	TTACTCGC-CTCTCTAT	632	77.69
5	Dys15indivC08	TAGAACAC-CTCTCTAT	45663	92.35
5	Dys15indivC09	TACCACCA-CTCTCTAT	143441	92.06
5	Dys15indivC10	GAATCTGT-CTCTCTAT	76492	93.1
5	Dys15indivC11	GCTCCTTG-CTCTCTAT	154542	93.05
5	Dys15indivC12	GACCTTAG-CTCTCTAT	141416	91.94
5	Dys15indivD01	TGACCACT-CTCTCTAT	27981	91.52
5	Dys15indivD02	CTTGTACT-CTCTCTAT	596	76.92
5	Dys15indivD03	TTGGAGGT-CTCTCTAT	424	78.95
5	Dys15indivD04	TACAGGAT-CTCTCTAT	300	79.88
5	Dys15indivD05	TGAACTGG-CTCTCTAT	818742	92.01
5	Dys15indivD06	TGGCTCAG-CTCTCTAT	753898	92.65
5	Dys15indivD07	TCGTTAGC-CTCTCTAT	412	77.53
5	Dys15indivD08	TCATCCTA-CTCTCTAT	609826	92.61
5	Dys15indivD09	TGCGTGAA-CTCTCTAT	749260	92.73
5	Dys15indivD10	GTACATCT-CTCTCTAT	569813	91.99
5	Dys15indivD11	GTAAGGTG-CTCTCTAT	510499	92.89
5	Dys15indivD12	GCCTGTTC-CTCTCTAT	548698	93.05
5	Dys15indivE01	ACAGTGGT-CTCTCTAT	476	79.18
5	Dys15indivE02	TGGTTGTT-CTCTCTAT	73630	93.49
5	Dys15indivE03	TCGAGCGT-CTCTCTAT	449	77.57
5	Dys15indivE04	TCCTCAAT-CTCTCTAT	182631	93.61
5	Dys15indivE05	TACTTCGG-CTCTCTAT	314934	91.58
5	Dys15indivE06	TATGCCAG-CTCTCTAT	525838	92.43
5	Dys15indivE07	TACCGAGC-CTCTCTAT	626976	93.31
5	Dys15indivE08	TGCTGATA-CTCTCTAT	482687	92.7
5	Dys15indivE09	GGTGAGTT-CTCTCTAT	364681	91.72
5	Dys15indivE10	GAGGTGCT-CTCTCTAT	260758	85.44
5	Dys15indivE11	GAGGATGG-CTCTCTAT	256361	87.68
5	Dys15indivE12	GCACTGTC-CTCTCTAT	629178	92.89
5	Dys15indivF01	GCCAATGT-CTCTCTAT	544	78.52
5	Dys15indivF02	TCTCGGTT-CTCTCTAT	38256	92.34
5	Dys15indivF03	TGATACGT-CTCTCTAT	527	79.15
5	Dys15indivF04	TGTGGTTG-CTCTCTAT	495	78.45
5	Dys15indivF05	TCTCACGG-CTCTCTAT	39800	94.68
5	Dys15indivF06	TCAGATTC-CTCTCTAT	669417	91.78
5	Dys15indivF07	TGTTCTCC-CTCTCTAT	754164	93.43
5	Dys15indivF08	TAGACGGA-CTCTCTAT	347625	92.57
5	Dys15indivF09	GATCTCTT-CTCTCTAT	266957	92.45
5	Dys15indivF10	GCATGGCT-CTCTCTAT	665023	93.21
5	Dys15indivF11	GTTGTCGG-CTCTCTAT	561414	93.57
5	Dys15indivF12	GCTAACTC-CTCTCTAT	651357	92.71
5	Dys15indivG01	CAGATCTG-CTCTCTAT	507	80.11
5	Dys15indivG02	TAAGCGTT-CTCTCTAT	426	77.79
5	Dys15indivG03	TGCATAGT-CTCTCTAT	325987	93.82
5	Dys15indivG04	TACTAGTC-CTCTCTAT	150276	93.41
5	Dys15indivG05	TCAGGAGG-CTCTCTAT	365790	92.37
5	Dys15indivG06	TAGTCTTG-CTCTCTAT	67113	92.28
5	Dys15indivG07	TTCGCACC-CTCTCTAT	516793	92.34
5	Dys15indivG08	TGTGAAGA-CTCTCTAT	292392	92.94
5	Dys15indivG09	GTGTCCTT-CTCTCTAT	189574	93.77
5	Dys15indivG10	GTTAGCCT-CTCTCTAT	399876	92.79
5	Dys15indivG11	GGATTAGG-CTCTCTAT	369901	93.14
5	Dys15indivG12	GATTCATC-CTCTCTAT	256375	91.96
5	Dys15indivH01	ACTTGATG-CTCTCTAT	7773	92
5	Dys15indivH02	TCCGTCTT-CTCTCTAT	230168	93.24
5	Dys15indivH03	TTGACTCT-CTCTCTAT	31045	92.9
5	Dys15indivH04	TTCCATTG-CTCTCTAT	63500	94.02
5	Dys15indivH05	TAAGTTCG-CTCTCTAT	85967	93.15
5	Dys15indivH06	TTCAGCTC-CTCTCTAT	176746	92.11
5	Dys15indivH07	TTGCGTAC-CTCTCTAT	49747	92.9
5	Dys15indivH08	TCTCTTCA-CTCTCTAT	198658	92.89
5	Dys15indivH09	GACGGATT-CTCTCTAT	184675	92.44
5	Dys15indivH10	GTCGCTAT-CTCTCTAT	264264	92.58
5	Dys15indivH11	GATAGAGG-CTCTCTAT	176968	91.48
5	Dys15indivH12	GTCTTGGC-CTCTCTAT	52589	93.07
5	Dys16indivA01	ATCACGTT-TAGATCGC	2417	81.24
5	Dys16indivA02	GATCAGCG-TAGATCGC	34439	78.21
5	Dys16indivA03	TGTACCTT-TAGATCGC	274231	89.26
5	Dys16indivA04	TGCGATCT-TAGATCGC	104956	87.22
5	Dys16indivA05	TCGAAGTG-TAGATCGC	110116	80.76
5	Dys16indivA06	TCCAGTCG-TAGATCGC	47170	78.9
5	Dys16indivA07	TGTCTATC-TAGATCGC	254897	87.85
5	Dys16indivA08	TCTACGAC-TAGATCGC	1650	79.91
5	Dys16indivA09	TTGTTCCA-TAGATCGC	153310	84.28
5	Dys16indivA10	GCAACATT-TAGATCGC	2369	80.18
5	Dys16indivA11	GGAATGAT-TAGATCGC	180616	88.08
5	Dys16indivA12	GTGTGTCG-TAGATCGC	40329	79.6
5	Dys16indivB01	CGATGTTT-TAGATCGC	2218	81.16
5	Dys16indivB02	TAGCTTGT-TAGATCGC	29920	84.64
5	Dys16indivB03	TTCTGTGT-TAGATCGC	691	80.88
5	Dys16indivB04	TTCCTGCT-TAGATCGC	1538	79.29
5	Dys16indivB05	TAACGCTG-TAGATCGC	83479	80.54
5	Dys16indivB06	TGTATGCG-TAGATCGC	97787	80.67
5	Dys16indivB07	TATGTGGC-TAGATCGC	193902	87.69
5	Dys16indivB08	TGACAGAC-TAGATCGC	1867	79.73
5	Dys16indivB09	TGAAGCCA-TAGATCGC	1824	79.7
5	Dys16indivB10	GGTCGTGT-TAGATCGC	82229	79.06
5	Dys16indivB11	GAGCCAAT-TAGATCGC	147511	85
5	Dys16indivB12	GCAATCCG-TAGATCGC	100361	79.55
5	Dys16indivC01	TTAGGCAT-TAGATCGC	1444	79.28
5	Dys16indivC02	GGCTACAG-TAGATCGC	1113	79.37
5	Dys16indivC03	TCTGCTGT-TAGATCGC	145800	83.25
5	Dys16indivC04	TAGTGACT-TAGATCGC	992	81.52
5	Dys16indivC05	TTGGTATG-TAGATCGC	934	81.02
5	Dys16indivC06	TCATTGAG-TAGATCGC	69275	79.62
5	Dys16indivC07	TTACTCGC-TAGATCGC	221077	88.51
5	Dys16indivC08	TAGAACAC-TAGATCGC	1475	79.75
5	Dys16indivC09	TACCACCA-TAGATCGC	219600	86.14
5	Dys16indivC10	GAATCTGT-TAGATCGC	36558	78.49
5	Dys16indivC11	GCTCCTTG-TAGATCGC	40523	77.69
5	Dys16indivC12	GACCTTAG-TAGATCGC	40762	78.51
5	Dys16indivD01	TGACCACT-TAGATCGC	2417	82.76
5	Dys16indivD02	CTTGTACT-TAGATCGC	353484	89.67
5	Dys16indivD03	TTGGAGGT-TAGATCGC	445715	89.26
5	Dys16indivD04	TACAGGAT-TAGATCGC	798	77.46
5	Dys16indivD05	TGAACTGG-TAGATCGC	1209	78.02
5	Dys16indivD06	TGGCTCAG-TAGATCGC	118231	83.12
5	Dys16indivD07	TCGTTAGC-TAGATCGC	154782	85.57
5	Dys16indivD08	TCATCCTA-TAGATCGC	132415	83.75
5	Dys16indivD09	TGCGTGAA-TAGATCGC	98651	80.46
5	Dys16indivD10	GTACATCT-TAGATCGC	194160	87.01
5	Dys16indivD11	GTAAGGTG-TAGATCGC	63074	77.75
5	Dys16indivD12	GCCTGTTC-TAGATCGC	13717	77.72
5	Dys16indivE01	ACAGTGGT-TAGATCGC	983	82.76
5	Dys16indivE02	TGGTTGTT-TAGATCGC	35523	86.94
5	Dys16indivE03	TCGAGCGT-TAGATCGC	201442	86.85
5	Dys16indivE04	TCCTCAAT-TAGATCGC	70883	80.47
5	Dys16indivE05	TACTTCGG-TAGATCGC	111493	81.23
5	Dys16indivE06	TATGCCAG-TAGATCGC	93926	79.64
5	Dys16indivE07	TACCGAGC-TAGATCGC	165024	88.91
5	Dys16indivE08	TGCTGATA-TAGATCGC	164356	88.11
5	Dys16indivE09	GGTGAGTT-TAGATCGC	155252	84.8
5	Dys16indivE10	GAGGTGCT-TAGATCGC	94947	80.94
5	Dys16indivE11	GAGGATGG-TAGATCGC	87320	78.58
5	Dys16indivE12	GCACTGTC-TAGATCGC	170306	85.83
5	Dys16indivF01	GCCAATGT-TAGATCGC	1449	78.98
5	Dys16indivF02	TCTCGGTT-TAGATCGC	90756	78.19
5	Dys16indivF03	TGATACGT-TAGATCGC	237113	89.38
5	Dys16indivF04	TGTGGTTG-TAGATCGC	72416	80.33
5	Dys16indivF05	TCTCACGG-TAGATCGC	70926	78.74
5	Dys16indivF06	TCAGATTC-TAGATCGC	216104	87.14
5	Dys16indivF07	TGTTCTCC-TAGATCGC	272681	90.18
5	Dys16indivF08	TAGACGGA-TAGATCGC	199445	89.79
5	Dys16indivF09	GATCTCTT-TAGATCGC	23971	78.55
5	Dys16indivF10	GCATGGCT-TAGATCGC	331754	91.98
5	Dys16indivF11	GTTGTCGG-TAGATCGC	83247	81.27
5	Dys16indivF12	GCTAACTC-TAGATCGC	165381	91.43
5	Dys16indivG01	CAGATCTG-TAGATCGC	1196	79.93
5	Dys16indivG02	TAAGCGTT-TAGATCGC	1002	79.36
5	Dys16indivG03	TGCATAGT-TAGATCGC	289101	89.36
5	Dys16indivG04	TACTAGTC-TAGATCGC	64266	77.54
5	Dys16indivG05	TCAGGAGG-TAGATCGC	1077	79.02
5	Dys16indivG06	TAGTCTTG-TAGATCGC	79600	81.12
5	Dys16indivG07	TTCGCACC-TAGATCGC	228882	89.85
5	Dys16indivG08	TGTGAAGA-TAGATCGC	93189	82.34
5	Dys16indivG09	GTGTCCTT-TAGATCGC	379599	90.89
5	Dys16indivG10	GTTAGCCT-TAGATCGC	275807	86.71
5	Dys16indivG11	GGATTAGG-TAGATCGC	87097	80.39
5	Dys16indivG12	GATTCATC-TAGATCGC	94257	86.59
5	Dys16indivH01	ACTTGATG-TAGATCGC	675	78
5	Dys16indivH02	TCCGTCTT-TAGATCGC	238163	87.48
5	Dys16indivH03	TTGACTCT-TAGATCGC	321474	89.13
5	Dys16indivH04	TTCCATTG-TAGATCGC	68876	80.3
5	Dys16indivH05	TAAGTTCG-TAGATCGC	1152	80.49
5	Dys16indivH06	TTCAGCTC-TAGATCGC	120392	86.06
5	Dys16indivH07	TTGCGTAC-TAGATCGC	52884	80.33
5	Dys16indivH08	TCTCTTCA-TAGATCGC	52654	77.34
5	Dys16indivH09	GACGGATT-TAGATCGC	139050	83.91
5	Dys16indivH10	GTCGCTAT-TAGATCGC	119791	80.34
5	Dys16indivH11	GATAGAGG-TAGATCGC	24845	77.4
5	Dys16indivH12	GTCTTGGC-TAGATCGC	217179	87.8
5	Dys17indivA01	ATCACGTT-TATCCTCT	246938	92.85
5	Dys17indivA02	GATCAGCG-TATCCTCT	154324	81.75
5	Dys17indivA03	TGTACCTT-TATCCTCT	354975	92.75
5	Dys17indivA04	TGCGATCT-TATCCTCT	94738	92.44
5	Dys17indivA05	TCGAAGTG-TATCCTCT	390518	91.16
5	Dys17indivA06	TCCAGTCG-TATCCTCT	145784	82.14
5	Dys17indivA07	TGTCTATC-TATCCTCT	273183	92.77
5	Dys17indivA08	TCTACGAC-TATCCTCT	359753	92.64
5	Dys17indivA09	TTGTTCCA-TATCCTCT	298903	91.71
5	Dys17indivA10	GCAACATT-TATCCTCT	356950	92.4
5	Dys17indivA11	GGAATGAT-TATCCTCT	245487	88.14
5	Dys17indivA12	GTGTGTCG-TATCCTCT	129879	85.36
5	Dys17indivB01	CGATGTTT-TATCCTCT	305030	91.29
5	Dys17indivB02	TAGCTTGT-TATCCTCT	332326	92.86
5	Dys17indivB03	TTCTGTGT-TATCCTCT	35247	88.56
5	Dys17indivB04	TTCCTGCT-TATCCTCT	420842	92.55
5	Dys17indivB05	TAACGCTG-TATCCTCT	346557	91.04
5	Dys17indivB06	TGTATGCG-TATCCTCT	331542	90.82
5	Dys17indivB07	TATGTGGC-TATCCTCT	349485	92.69
5	Dys17indivB08	TGACAGAC-TATCCTCT	272501	92.73
5	Dys17indivB09	TGAAGCCA-TATCCTCT	326802	92.63
5	Dys17indivB10	GGTCGTGT-TATCCTCT	107996	80.79
5	Dys17indivB11	GAGCCAAT-TATCCTCT	290728	92.44
5	Dys17indivB12	GCAATCCG-TATCCTCT	209955	90.77
5	Dys17indivC01	TTAGGCAT-TATCCTCT	114266	92.31
5	Dys17indivC02	GGCTACAG-TATCCTCT	106366	88.64
5	Dys17indivC03	TCTGCTGT-TATCCTCT	206298	91.75
5	Dys17indivC04	TAGTGACT-TATCCTCT	214628	92.93
5	Dys17indivC05	TTGGTATG-TATCCTCT	176748	91.45
5	Dys17indivC06	TCATTGAG-TATCCTCT	58048	86.46
5	Dys17indivC07	TTACTCGC-TATCCTCT	206575	93.18
5	Dys17indivC08	TAGAACAC-TATCCTCT	159930	92.99
5	Dys17indivC09	TACCACCA-TATCCTCT	128756	93
5	Dys17indivC10	GAATCTGT-TATCCTCT	159270	91.43
5	Dys17indivC11	GCTCCTTG-TATCCTCT	123839	90.31
5	Dys17indivC12	GACCTTAG-TATCCTCT	56597	86.27
5	Dys17indivD01	TGACCACT-TATCCTCT	74044	92.91
5	Dys17indivD02	CTTGTACT-TATCCTCT	112164	92.84
5	Dys17indivD03	TTGGAGGT-TATCCTCT	92089	93.42
5	Dys17indivD04	TACAGGAT-TATCCTCT	87604	93
5	Dys17indivD05	TGAACTGG-TATCCTCT	99852	91.36
5	Dys17indivD06	TGGCTCAG-TATCCTCT	78227	92.03
5	Dys17indivD07	TCGTTAGC-TATCCTCT	52443	89.6
5	Dys17indivD08	TCATCCTA-TATCCTCT	84074	92.47
5	Dys17indivD09	TGCGTGAA-TATCCTCT	67332	91.08
5	Dys17indivD10	GTACATCT-TATCCTCT	92939	92.8
5	Dys17indivD11	GTAAGGTG-TATCCTCT	57647	86.68
5	Dys17indivD12	GCCTGTTC-TATCCTCT	73383	91.77
5	Dys17indivE01	ACAGTGGT-TATCCTCT	238280	92.59
5	Dys17indivE02	TGGTTGTT-TATCCTCT	397570	92.21
5	Dys17indivE03	TCGAGCGT-TATCCTCT	363426	91.94
5	Dys17indivE04	TCCTCAAT-TATCCTCT	299151	92.63
5	Dys17indivE05	TACTTCGG-TATCCTCT	340368	92.08
5	Dys17indivE06	TATGCCAG-TATCCTCT	274840	91.37
5	Dys17indivE07	TACCGAGC-TATCCTCT	359663	92.96
5	Dys17indivE08	TGCTGATA-TATCCTCT	734	81.18
5	Dys17indivE09	GGTGAGTT-TATCCTCT	303868	90.05
5	Dys17indivE10	GAGGTGCT-TATCCTCT	220911	88.13
5	Dys17indivE11	GAGGATGG-TATCCTCT	104676	75.72
5	Dys17indivE12	GCACTGTC-TATCCTCT	284719	92.57
5	Dys17indivF01	GCCAATGT-TATCCTCT	318915	92.51
5	Dys17indivF02	TCTCGGTT-TATCCTCT	173838	91.66
5	Dys17indivF03	TGATACGT-TATCCTCT	274829	92.17
5	Dys17indivF04	TGTGGTTG-TATCCTCT	239947	91.28
5	Dys17indivF05	TCTCACGG-TATCCTCT	261988	92.2
5	Dys17indivF06	TCAGATTC-TATCCTCT	287599	92
5	Dys17indivF07	TGTTCTCC-TATCCTCT	303042	92.83
5	Dys17indivF08	TAGACGGA-TATCCTCT	275121	93.2
5	Dys17indivF09	GATCTCTT-TATCCTCT	373642	89.98
5	Dys17indivF10	GCATGGCT-TATCCTCT	331309	92.43
5	Dys17indivF11	GTTGTCGG-TATCCTCT	250743	90.54
5	Dys17indivF12	GCTAACTC-TATCCTCT	229419	92.6
5	Dys17indivG01	CAGATCTG-TATCCTCT	301727	92.72
5	Dys17indivG02	TAAGCGTT-TATCCTCT	228145	92.5
5	Dys17indivG03	TGCATAGT-TATCCTCT	257521	92.85
5	Dys17indivG04	TACTAGTC-TATCCTCT	266701	92.78
5	Dys17indivG05	TCAGGAGG-TATCCTCT	159621	88.99
5	Dys17indivG06	TAGTCTTG-TATCCTCT	229988	92.85
5	Dys17indivG07	TTCGCACC-TATCCTCT	280917	92.98
5	Dys17indivG08	TGTGAAGA-TATCCTCT	257284	92.49
5	Dys17indivG09	GTGTCCTT-TATCCTCT	300709	93.72
5	Dys17indivG10	GTTAGCCT-TATCCTCT	328351	91.36
5	Dys17indivG11	GGATTAGG-TATCCTCT	82480	78.46
5	Dys17indivG12	GATTCATC-TATCCTCT	269809	93.03
5	Dys17indivH01	ACTTGATG-TATCCTCT	407	76.72
5	Dys17indivH02	TCCGTCTT-TATCCTCT	357510	92.71
5	Dys17indivH03	TTGACTCT-TATCCTCT	361162	93.02
5	Dys17indivH04	TTCCATTG-TATCCTCT	275573	92.01
5	Dys17indivH05	TAAGTTCG-TATCCTCT	201975	88.99
5	Dys17indivH06	TTCAGCTC-TATCCTCT	306392	92.18
5	Dys17indivH07	TTGCGTAC-TATCCTCT	264048	91.15
5	Dys17indivH08	TCTCTTCA-TATCCTCT	266856	92.1
5	Dys17indivH09	GACGGATT-TATCCTCT	298071	91.94
5	Dys17indivH10	GTCGCTAT-TATCCTCT	267060	88.92
5	Dys17indivH11	GATAGAGG-TATCCTCT	46950	76.96
5	Dys17indivH12	GTCTTGGC-TATCCTCT	200967	92.7
5	Dys21indivA01	ATCACGTT-AAGGAGTA	343226	92.99
5	Dys21indivA02	GATCAGCG-AAGGAGTA	331123	91.82
5	Dys21indivA03	TGTACCTT-AAGGAGTA	201232	92.57
5	Dys21indivA04	TGCGATCT-AAGGAGTA	301076	92.06
5	Dys21indivA05	TCGAAGTG-AAGGAGTA	197481	85.75
5	Dys21indivA06	TCCAGTCG-AAGGAGTA	24449	76.52
5	Dys21indivA07	TGTCTATC-AAGGAGTA	338579	92.74
5	Dys21indivA08	TCTACGAC-AAGGAGTA	308735	91.67
5	Dys21indivA09	TTGTTCCA-AAGGAGTA	205431	90.22
5	Dys21indivA10	GCAACATT-AAGGAGTA	270119	92.95
5	Dys21indivA11	GGAATGAT-AAGGAGTA	225986	92.99
5	Dys21indivA12	GTGTGTCG-AAGGAGTA	165163	88.76
5	Dys21indivB01	CGATGTTT-AAGGAGTA	308628	92.99
5	Dys21indivB02	TAGCTTGT-AAGGAGTA	270786	91.54
5	Dys21indivB03	TTCTGTGT-AAGGAGTA	87850	83.24
5	Dys21indivB04	TTCCTGCT-AAGGAGTA	124982	87.52
5	Dys21indivB05	TAACGCTG-AAGGAGTA	288470	92.02
5	Dys21indivB06	TGTATGCG-AAGGAGTA	244292	90.31
5	Dys21indivB07	TATGTGGC-AAGGAGTA	377402	91.99
5	Dys21indivB08	TGACAGAC-AAGGAGTA	260360	93.05
5	Dys21indivB09	TGAAGCCA-AAGGAGTA	241890	92.82
5	Dys21indivB10	GGTCGTGT-AAGGAGTA	356107	93.49
5	Dys21indivB11	GAGCCAAT-AAGGAGTA	261477	92.98
5	Dys21indivB12	GCAATCCG-AAGGAGTA	222698	92.83
5	Dys21indivC01	TTAGGCAT-AAGGAGTA	427624	92.36
5	Dys21indivC02	GGCTACAG-AAGGAGTA	266127	92.72
5	Dys21indivC03	TCTGCTGT-AAGGAGTA	141723	86.76
5	Dys21indivC04	TAGTGACT-AAGGAGTA	267465	92.87
5	Dys21indivC05	TTGGTATG-AAGGAGTA	263221	89.07
5	Dys21indivC06	TCATTGAG-AAGGAGTA	117748	81.95
5	Dys21indivC07	TTACTCGC-AAGGAGTA	310540	92.71
5	Dys21indivC08	TAGAACAC-AAGGAGTA	369669	92.71
5	Dys21indivC09	TACCACCA-AAGGAGTA	223735	92.05
5	Dys21indivC10	GAATCTGT-AAGGAGTA	269534	92.85
5	Dys21indivC11	GCTCCTTG-AAGGAGTA	155179	88.79
5	Dys21indivC12	GACCTTAG-AAGGAGTA	193658	90.11
5	Dys21indivD01	TGACCACT-AAGGAGTA	341050	92.51
5	Dys21indivD02	CTTGTACT-AAGGAGTA	182060	85.6
5	Dys21indivD03	TTGGAGGT-AAGGAGTA	303292	93.19
5	Dys21indivD04	TACAGGAT-AAGGAGTA	330470	92.53
5	Dys21indivD05	TGAACTGG-AAGGAGTA	362058	90.79
5	Dys21indivD06	TGGCTCAG-AAGGAGTA	273119	91.51
5	Dys21indivD07	TCGTTAGC-AAGGAGTA	252972	89.75
5	Dys21indivD08	TCATCCTA-AAGGAGTA	279940	89.87
5	Dys21indivD09	TGCGTGAA-AAGGAGTA	232871	92.06
5	Dys21indivD10	GTACATCT-AAGGAGTA	285520	92.87
5	Dys21indivD11	GTAAGGTG-AAGGAGTA	251925	92.59
5	Dys21indivD12	GCCTGTTC-AAGGAGTA	114869	89.81
5	Dys21indivE01	ACAGTGGT-AAGGAGTA	285638	93.11
5	Dys21indivE02	TGGTTGTT-AAGGAGTA	276646	92.86
5	Dys21indivE03	TCGAGCGT-AAGGAGTA	1163	83.2
5	Dys21indivE04	TCCTCAAT-AAGGAGTA	38002	75.68
5	Dys21indivE05	TACTTCGG-AAGGAGTA	223235	89.92
5	Dys21indivE06	TATGCCAG-AAGGAGTA	241995	90.48
5	Dys21indivE07	TACCGAGC-AAGGAGTA	825	77.87
5	Dys21indivE08	TGCTGATA-AAGGAGTA	253145	92.71
5	Dys21indivE09	GGTGAGTT-AAGGAGTA	313451	93.18
5	Dys21indivE10	GAGGTGCT-AAGGAGTA	7746	89.09
5	Dys21indivE11	GAGGATGG-AAGGAGTA	353932	92.96
5	Dys21indivE12	GCACTGTC-AAGGAGTA	306582	91.84
5	Dys21indivF01	GCCAATGT-AAGGAGTA	287462	92.5
5	Dys21indivF02	TCTCGGTT-AAGGAGTA	142168	87.99
5	Dys21indivF03	TGATACGT-AAGGAGTA	316784	93.09
5	Dys21indivF04	TGTGGTTG-AAGGAGTA	187753	88.67
5	Dys21indivF05	TCTCACGG-AAGGAGTA	181470	87.72
5	Dys21indivF06	TCAGATTC-AAGGAGTA	247258	91.65
5	Dys21indivF07	TGTTCTCC-AAGGAGTA	353310	92.52
5	Dys21indivF08	TAGACGGA-AAGGAGTA	355973	92.97
5	Dys21indivF09	GATCTCTT-AAGGAGTA	300531	93.05
5	Dys21indivF10	GCATGGCT-AAGGAGTA	202768	92.73
5	Dys21indivF11	GTTGTCGG-AAGGAGTA	356022	91.9
5	Dys21indivF12	GCTAACTC-AAGGAGTA	92521	92.52
5	Dys21indivG01	CAGATCTG-AAGGAGTA	278531	92.54
5	Dys21indivG02	TAAGCGTT-AAGGAGTA	108917	92.86
5	Dys21indivG03	TGCATAGT-AAGGAGTA	331186	92.86
5	Dys21indivG04	TACTAGTC-AAGGAGTA	191802	92.1
5	Dys21indivG05	TCAGGAGG-AAGGAGTA	188750	87.12
5	Dys21indivG06	TAGTCTTG-AAGGAGTA	672	78.04
5	Dys21indivG07	TTCGCACC-AAGGAGTA	340731	92.92
5	Dys21indivG08	TGTGAAGA-AAGGAGTA	270669	91.56
5	Dys21indivG09	GTGTCCTT-AAGGAGTA	282605	93.69
5	Dys21indivG10	GTTAGCCT-AAGGAGTA	355012	92.59
5	Dys21indivG11	GGATTAGG-AAGGAGTA	349116	92.79
5	Dys21indivG12	GATTCATC-AAGGAGTA	209358	92.5
5	Dys21indivH01	ACTTGATG-AAGGAGTA	199257	88.96
5	Dys21indivH02	TCCGTCTT-AAGGAGTA	217168	80.21
5	Dys21indivH03	TTGACTCT-AAGGAGTA	423151	92.96
5	Dys21indivH04	TTCCATTG-AAGGAGTA	192965	84.95
5	Dys21indivH05	TAAGTTCG-AAGGAGTA	281436	87.03
5	Dys21indivH06	TTCAGCTC-AAGGAGTA	377959	92.3
5	Dys21indivH07	TTGCGTAC-AAGGAGTA	203701	88.11
5	Dys21indivH08	TCTCTTCA-AAGGAGTA	274960	85.65
5	Dys21indivH09	GACGGATT-AAGGAGTA	520267	93.11
5	Dys21indivH10	GTCGCTAT-AAGGAGTA	424482	92.71
5	Dys21indivH11	GATAGAGG-AAGGAGTA	345920	93.1
5	Dys21indivH12	GTCTTGGC-AAGGAGTA	317165	92.1
5	Dys22indivA01	ATCACGTT-CTAAGCCT	360373	91.16
5	Dys22indivA02	GATCAGCG-CTAAGCCT	339589	89.72
5	Dys22indivA03	TGTACCTT-CTAAGCCT	259850	92.42
5	Dys22indivA04	TGCGATCT-CTAAGCCT	268766	91.57
5	Dys22indivA05	TCGAAGTG-CTAAGCCT	213858	89.67
5	Dys22indivA06	TCCAGTCG-CTAAGCCT	145775	85.28
5	Dys22indivA07	TGTCTATC-CTAAGCCT	468157	91.58
5	Dys22indivA08	TCTACGAC-CTAAGCCT	332131	92.42
5	Dys22indivA09	TTGTTCCA-CTAAGCCT	153928	86.95
5	Dys22indivA10	GCAACATT-CTAAGCCT	316796	92.21
5	Dys22indivA11	GGAATGAT-CTAAGCCT	210306	92.23
5	Dys22indivA12	GTGTGTCG-CTAAGCCT	107634	85.59
5	Dys22indivB01	CGATGTTT-CTAAGCCT	233438	88.38
5	Dys22indivB02	TAGCTTGT-CTAAGCCT	169755	87.69
5	Dys22indivB03	TTCTGTGT-CTAAGCCT	11924	79.23
5	Dys22indivB04	TTCCTGCT-CTAAGCCT	211837	88.38
5	Dys22indivB05	TAACGCTG-CTAAGCCT	173980	85.7
5	Dys22indivB06	TGTATGCG-CTAAGCCT	181269	86.2
5	Dys22indivB07	TATGTGGC-CTAAGCCT	220548	89.26
5	Dys22indivB08	TGACAGAC-CTAAGCCT	304801	92.47
5	Dys22indivB09	TGAAGCCA-CTAAGCCT	369457	92.54
5	Dys22indivB10	GGTCGTGT-CTAAGCCT	226463	90.44
5	Dys22indivB11	GAGCCAAT-CTAAGCCT	268037	91.95
5	Dys22indivB12	GCAATCCG-CTAAGCCT	154221	90.73
5	Dys22indivC01	TTAGGCAT-CTAAGCCT	43814	75.71
5	Dys22indivC02	GGCTACAG-CTAAGCCT	155484	86.9
5	Dys22indivC03	TCTGCTGT-CTAAGCCT	109668	86.6
5	Dys22indivC04	TAGTGACT-CTAAGCCT	164234	90.56
5	Dys22indivC05	TTGGTATG-CTAAGCCT	54531	76.42
5	Dys22indivC06	TCATTGAG-CTAAGCCT	177728	86.67
5	Dys22indivC07	TTACTCGC-CTAAGCCT	241666	88.19
5	Dys22indivC08	TAGAACAC-CTAAGCCT	251067	92.3
5	Dys22indivC09	TACCACCA-CTAAGCCT	245961	91.62
5	Dys22indivC10	GAATCTGT-CTAAGCCT	219238	92.31
5	Dys22indivC11	GCTCCTTG-CTAAGCCT	150231	89.3
5	Dys22indivC12	GACCTTAG-CTAAGCCT	164388	90.24
5	Dys22indivD01	TGACCACT-CTAAGCCT	321627	92.61
5	Dys22indivD02	CTTGTACT-CTAAGCCT	292412	90.58
5	Dys22indivD03	TTGGAGGT-CTAAGCCT	570	77.31
5	Dys22indivD04	TACAGGAT-CTAAGCCT	65992	90.25
5	Dys22indivD05	TGAACTGG-CTAAGCCT	140236	89.26
5	Dys22indivD06	TGGCTCAG-CTAAGCCT	860	77.26
5	Dys22indivD07	TCGTTAGC-CTAAGCCT	212196	90.11
5	Dys22indivD08	TCATCCTA-CTAAGCCT	238853	90.66
5	Dys22indivD09	TGCGTGAA-CTAAGCCT	162617	88.75
5	Dys22indivD10	GTACATCT-CTAAGCCT	274875	92.5
5	Dys22indivD11	GTAAGGTG-CTAAGCCT	76195	83.62
5	Dys22indivD12	GCCTGTTC-CTAAGCCT	79098	91.6
5	Dys22indivE01	ACAGTGGT-CTAAGCCT	232541	92.67
5	Dys22indivE02	TGGTTGTT-CTAAGCCT	162874	87.63
5	Dys22indivE03	TCGAGCGT-CTAAGCCT	305572	91.17
5	Dys22indivE04	TCCTCAAT-CTAAGCCT	253914	92.06
5	Dys22indivE05	TACTTCGG-CTAAGCCT	204581	90.24
5	Dys22indivE06	TATGCCAG-CTAAGCCT	109479	84.24
5	Dys22indivE07	TACCGAGC-CTAAGCCT	218240	92.34
5	Dys22indivE08	TGCTGATA-CTAAGCCT	705	78.31
5	Dys22indivE09	GGTGAGTT-CTAAGCCT	243872	88.76
5	Dys22indivE10	GAGGTGCT-CTAAGCCT	111394	85.28
5	Dys22indivE11	GAGGATGG-CTAAGCCT	178496	87.65
5	Dys22indivE12	GCACTGTC-CTAAGCCT	205015	92.41
5	Dys22indivF01	GCCAATGT-CTAAGCCT	354465	91.08
5	Dys22indivF02	TCTCGGTT-CTAAGCCT	188370	88.1
5	Dys22indivF03	TGATACGT-CTAAGCCT	833	79.2
5	Dys22indivF04	TGTGGTTG-CTAAGCCT	108122	82.52
5	Dys22indivF05	TCTCACGG-CTAAGCCT	716	77.59
5	Dys22indivF06	TCAGATTC-CTAAGCCT	227384	90.04
5	Dys22indivF07	TGTTCTCC-CTAAGCCT	283080	92.11
5	Dys22indivF08	TAGACGGA-CTAAGCCT	223671	91.39
5	Dys22indivF09	GATCTCTT-CTAAGCCT	908	79.48
5	Dys22indivF10	GCATGGCT-CTAAGCCT	148373	92.31
5	Dys22indivF11	GTTGTCGG-CTAAGCCT	171743	89.35
5	Dys22indivF12	GCTAACTC-CTAAGCCT	49172	92.4
5	Dys22indivG01	CAGATCTG-CTAAGCCT	296051	91.91
5	Dys22indivG02	TAAGCGTT-CTAAGCCT	245304	89.41
5	Dys22indivG03	TGCATAGT-CTAAGCCT	315351	92.31
5	Dys22indivG04	TACTAGTC-CTAAGCCT	211083	92.23
5	Dys22indivG05	TCAGGAGG-CTAAGCCT	53458	77.47
5	Dys22indivG06	TAGTCTTG-CTAAGCCT	70347	79.44
5	Dys22indivG07	TTCGCACC-CTAAGCCT	209880	90.45
5	Dys22indivG08	TGTGAAGA-CTAAGCCT	188004	89.14
5	Dys22indivG09	GTGTCCTT-CTAAGCCT	318208	93.44
5	Dys22indivG10	GTTAGCCT-CTAAGCCT	330214	89.6
5	Dys22indivG11	GGATTAGG-CTAAGCCT	212223	87.46
5	Dys22indivG12	GATTCATC-CTAAGCCT	250371	92.12
5	Dys22indivH01	ACTTGATG-CTAAGCCT	270865	91.37
5	Dys22indivH02	TCCGTCTT-CTAAGCCT	364357	91.92
5	Dys22indivH03	TTGACTCT-CTAAGCCT	294391	89.84
5	Dys22indivH04	TTCCATTG-CTAAGCCT	205728	85.86
5	Dys22indivH05	TAAGTTCG-CTAAGCCT	92918	78.57
5	Dys22indivH06	TTCAGCTC-CTAAGCCT	297810	88.96
5	Dys22indivH07	TTGCGTAC-CTAAGCCT	90050	81.46
5	Dys22indivH08	TCTCTTCA-CTAAGCCT	353056	91.49
5	Dys22indivH09	GACGGATT-CTAAGCCT	319808	92.25
5	Dys22indivH10	GTCGCTAT-CTAAGCCT	291266	91.77
5	Dys22indivH11	GATAGAGG-CTAAGCCT	1316	86.2
5	Dys22indivH12	GTCTTGGC-CTAAGCCT	139329	92.29
5	NonDys18indivA01	ATCACGTT-AGAGTAGA	704643	93.27
5	NonDys18indivA02	GATCAGCG-AGAGTAGA	632686	93.07
5	NonDys18indivA03	TGTACCTT-AGAGTAGA	630829	93.07
5	NonDys18indivA04	TGCGATCT-AGAGTAGA	582	76.93
5	NonDys18indivA05	TCGAAGTG-AGAGTAGA	202164	93.27
5	NonDys18indivA06	TCCAGTCG-AGAGTAGA	42068	93.08
5	NonDys18indivA07	TGTCTATC-AGAGTAGA	669368	92.81
5	NonDys18indivA08	TCTACGAC-AGAGTAGA	546660	93.13
5	NonDys18indivA09	TTGTTCCA-AGAGTAGA	476503	92.77
5	NonDys18indivA10	GCAACATT-AGAGTAGA	592247	92.97
5	NonDys18indivA11	GGAATGAT-AGAGTAGA	515689	93.24
5	NonDys18indivA12	GTGTGTCG-AGAGTAGA	717	82.97
5	NonDys18indivB01	CGATGTTT-AGAGTAGA	692922	92.52
5	NonDys18indivB02	TAGCTTGT-AGAGTAGA	2423	89.35
5	NonDys18indivB03	TTCTGTGT-AGAGTAGA	387299	91.44
5	NonDys18indivB04	TTCCTGCT-AGAGTAGA	494533	93.03
5	NonDys18indivB05	TAACGCTG-AGAGTAGA	616757	93.08
5	NonDys18indivB06	TGTATGCG-AGAGTAGA	408580	92.95
5	NonDys18indivB07	TATGTGGC-AGAGTAGA	664652	93.02
5	NonDys18indivB08	TGACAGAC-AGAGTAGA	563157	92.24
5	NonDys18indivB09	TGAAGCCA-AGAGTAGA	656606	92.98
5	NonDys18indivB10	GGTCGTGT-AGAGTAGA	431466	93.34
5	NonDys18indivB11	GAGCCAAT-AGAGTAGA	451481	92.81
5	NonDys18indivB12	GCAATCCG-AGAGTAGA	267857	93.25
5	NonDys18indivC01	TTAGGCAT-AGAGTAGA	474527	93.17
5	NonDys18indivC02	GGCTACAG-AGAGTAGA	263855	93.21
5	NonDys18indivC03	TCTGCTGT-AGAGTAGA	266252	91.66
5	NonDys18indivC04	TAGTGACT-AGAGTAGA	286842	93.23
5	NonDys18indivC05	TTGGTATG-AGAGTAGA	233679	93.65
5	NonDys18indivC06	TCATTGAG-AGAGTAGA	503818	93.12
5	NonDys18indivC07	TTACTCGC-AGAGTAGA	213523	93.25
5	NonDys18indivC08	TAGAACAC-AGAGTAGA	336609	93.1
5	NonDys18indivC09	TACCACCA-AGAGTAGA	324439	93.12
5	NonDys18indivC10	GAATCTGT-AGAGTAGA	297689	93.13
5	NonDys18indivC11	GCTCCTTG-AGAGTAGA	207501	93.25
5	NonDys18indivC12	GACCTTAG-AGAGTAGA	206423	93.43
5	NonDys18indivD01	TGACCACT-AGAGTAGA	500053	92.15
5	NonDys18indivD02	CTTGTACT-AGAGTAGA	449196	92.44
5	NonDys18indivD03	TTGGAGGT-AGAGTAGA	133096	92.61
5	NonDys18indivD04	TACAGGAT-AGAGTAGA	288453	91.91
5	NonDys18indivD05	TGAACTGG-AGAGTAGA	190088	92.85
5	NonDys18indivD06	TGGCTCAG-AGAGTAGA	236361	93.07
5	NonDys18indivD07	TCGTTAGC-AGAGTAGA	255056	93.19
5	NonDys18indivD08	TCATCCTA-AGAGTAGA	198000	93.27
5	NonDys18indivD09	TGCGTGAA-AGAGTAGA	321959	93.18
5	NonDys18indivD10	GTACATCT-AGAGTAGA	184069	93.16
5	NonDys18indivD11	GTAAGGTG-AGAGTAGA	232045	93.64
5	NonDys18indivD12	GCCTGTTC-AGAGTAGA	308831	92.92
5	NonDys18indivE01	ACAGTGGT-AGAGTAGA	18838	91.32
5	NonDys18indivE02	TGGTTGTT-AGAGTAGA	463	80.96
5	NonDys18indivE03	TCGAGCGT-AGAGTAGA	429	78.12
5	NonDys18indivE04	TCCTCAAT-AGAGTAGA	566	80.27
5	NonDys18indivE05	TACTTCGG-AGAGTAGA	227256	93.06
5	NonDys18indivE06	TATGCCAG-AGAGTAGA	305394	92.94
5	NonDys18indivE07	TACCGAGC-AGAGTAGA	262903	93
5	NonDys18indivE08	TGCTGATA-AGAGTAGA	215404	93.41
5	NonDys18indivE09	GGTGAGTT-AGAGTAGA	580	78.9
5	NonDys18indivE10	GAGGTGCT-AGAGTAGA	297965	93.38
5	NonDys18indivE11	GAGGATGG-AGAGTAGA	639808	92.97
5	NonDys18indivE12	GCACTGTC-AGAGTAGA	387343	93.11
5	NonDys18indivF01	GCCAATGT-AGAGTAGA	413315	92.88
5	NonDys18indivF02	TCTCGGTT-AGAGTAGA	358963	93.07
5	NonDys18indivF03	TGATACGT-AGAGTAGA	372711	93.23
5	NonDys18indivF04	TGTGGTTG-AGAGTAGA	324828	92.32
5	NonDys18indivF05	TCTCACGG-AGAGTAGA	271985	92.87
5	NonDys18indivF06	TCAGATTC-AGAGTAGA	67005	93.32
5	NonDys18indivF07	TGTTCTCC-AGAGTAGA	228299	92.95
5	NonDys18indivF08	TAGACGGA-AGAGTAGA	277806	93.18
5	NonDys18indivF09	GATCTCTT-AGAGTAGA	258150	93.15
5	NonDys18indivF10	GCATGGCT-AGAGTAGA	285455	92.89
5	NonDys18indivF11	GTTGTCGG-AGAGTAGA	297936	93.05
5	NonDys18indivF12	GCTAACTC-AGAGTAGA	85207	92.89
5	NonDys18indivG01	CAGATCTG-AGAGTAGA	303604	92.71
5	NonDys18indivG02	TAAGCGTT-AGAGTAGA	250070	93.04
5	NonDys18indivG03	TGCATAGT-AGAGTAGA	410016	92.78
5	NonDys18indivG04	TACTAGTC-AGAGTAGA	363594	92.8
5	NonDys18indivG05	TCAGGAGG-AGAGTAGA	263947	92.73
5	NonDys18indivG06	TAGTCTTG-AGAGTAGA	188854	93.48
5	NonDys18indivG07	TTCGCACC-AGAGTAGA	221112	92.94
5	NonDys18indivG08	TGTGAAGA-AGAGTAGA	246333	93.18
5	NonDys18indivG09	GTGTCCTT-AGAGTAGA	200054	93.74
5	NonDys18indivG10	GTTAGCCT-AGAGTAGA	367132	92.28
5	NonDys18indivG11	GGATTAGG-AGAGTAGA	217338	92.74
5	NonDys18indivG12	GATTCATC-AGAGTAGA	226902	92.95
5	NonDys18indivH01	ACTTGATG-AGAGTAGA	330746	92.67
5	NonDys18indivH02	TCCGTCTT-AGAGTAGA	189201	93.29
5	NonDys18indivH03	TTGACTCT-AGAGTAGA	2434	81.55
5	NonDys18indivH04	TTCCATTG-AGAGTAGA	407310	93.34
5	NonDys18indivH05	TAAGTTCG-AGAGTAGA	341931	93.18
5	NonDys18indivH06	TTCAGCTC-AGAGTAGA	285624	92.72
5	NonDys18indivH07	TTGCGTAC-AGAGTAGA	237882	92.49
5	NonDys18indivH08	TCTCTTCA-AGAGTAGA	356608	93.25
5	NonDys18indivH09	GACGGATT-AGAGTAGA	304514	92.69
5	NonDys18indivH10	GTCGCTAT-AGAGTAGA	373943	93.3
5	NonDys18indivH11	GATAGAGG-AGAGTAGA	216700	93.63
5	NonDys18indivH12	GTCTTGGC-AGAGTAGA	149269	93.37
5	NonDys19indivA01	ATCACGTT-GTAAGGAG	661127	92.78
5	NonDys19indivA02	GATCAGCG-GTAAGGAG	355807	92.74
5	NonDys19indivA03	TGTACCTT-GTAAGGAG	470486	92.98
5	NonDys19indivA04	TGCGATCT-GTAAGGAG	424864	92.69
5	NonDys19indivA05	TCGAAGTG-GTAAGGAG	336816	92.78
5	NonDys19indivA06	TCCAGTCG-GTAAGGAG	288987	88.72
5	NonDys19indivA07	TGTCTATC-GTAAGGAG	440348	92.91
5	NonDys19indivA08	TCTACGAC-GTAAGGAG	339963	92.73
5	NonDys19indivA09	TTGTTCCA-GTAAGGAG	296232	92.86
5	NonDys19indivA10	GCAACATT-GTAAGGAG	466069	92.73
5	NonDys19indivA11	GGAATGAT-GTAAGGAG	283968	93.01
5	NonDys19indivA12	GTGTGTCG-GTAAGGAG	42829	90.7
5	NonDys19indivB01	CGATGTTT-GTAAGGAG	821467	92.92
5	NonDys19indivB02	TAGCTTGT-GTAAGGAG	19987	92.62
5	NonDys19indivB03	TTCTGTGT-GTAAGGAG	453361	92.8
5	NonDys19indivB04	TTCCTGCT-GTAAGGAG	584845	93.28
5	NonDys19indivB05	TAACGCTG-GTAAGGAG	570297	91.95
5	NonDys19indivB06	TGTATGCG-GTAAGGAG	740251	92.91
5	NonDys19indivB07	TATGTGGC-GTAAGGAG	703972	92.96
5	NonDys19indivB08	TGACAGAC-GTAAGGAG	680745	93.04
5	NonDys19indivB09	TGAAGCCA-GTAAGGAG	647832	92.96
5	NonDys19indivB10	GGTCGTGT-GTAAGGAG	620576	93.23
5	NonDys19indivB11	GAGCCAAT-GTAAGGAG	557930	93.14
5	NonDys19indivB12	GCAATCCG-GTAAGGAG	332226	92.94
5	NonDys19indivC01	TTAGGCAT-GTAAGGAG	609304	93.24
5	NonDys19indivC02	GGCTACAG-GTAAGGAG	384866	93.24
5	NonDys19indivC03	TCTGCTGT-GTAAGGAG	386135	93.22
5	NonDys19indivC04	TAGTGACT-GTAAGGAG	254671	93.2
5	NonDys19indivC05	TTGGTATG-GTAAGGAG	372447	93.24
5	NonDys19indivC06	TCATTGAG-GTAAGGAG	370732	92.95
5	NonDys19indivC07	TTACTCGC-GTAAGGAG	349615	92.78
5	NonDys19indivC08	TAGAACAC-GTAAGGAG	453977	93.18
5	NonDys19indivC09	TACCACCA-GTAAGGAG	422195	92.71
5	NonDys19indivC10	GAATCTGT-GTAAGGAG	393716	92.92
5	NonDys19indivC11	GCTCCTTG-GTAAGGAG	287633	92.39
5	NonDys19indivC12	GACCTTAG-GTAAGGAG	284097	92.15
5	NonDys19indivD01	TGACCACT-GTAAGGAG	381780	92.68
5	NonDys19indivD02	CTTGTACT-GTAAGGAG	293393	92.84
5	NonDys19indivD03	TTGGAGGT-GTAAGGAG	237235	93.24
5	NonDys19indivD04	TACAGGAT-GTAAGGAG	216239	92.68
5	NonDys19indivD05	TGAACTGG-GTAAGGAG	209854	92.88
5	NonDys19indivD06	TGGCTCAG-GTAAGGAG	192579	92.78
5	NonDys19indivD07	TCGTTAGC-GTAAGGAG	163778	92.84
5	NonDys19indivD08	TCATCCTA-GTAAGGAG	171361	92.63
5	NonDys19indivD09	TGCGTGAA-GTAAGGAG	186077	92.66
5	NonDys19indivD10	GTACATCT-GTAAGGAG	204061	92.92
5	NonDys19indivD11	GTAAGGTG-GTAAGGAG	168818	93.29
5	NonDys19indivD12	GCCTGTTC-GTAAGGAG	117371	92.7
5	NonDys19indivE01	ACAGTGGT-GTAAGGAG	278036	91.81
5	NonDys19indivE02	TGGTTGTT-GTAAGGAG	241504	92.93
5	NonDys19indivE03	TCGAGCGT-GTAAGGAG	167730	92.77
5	NonDys19indivE04	TCCTCAAT-GTAAGGAG	159861	89.94
5	NonDys19indivE05	TACTTCGG-GTAAGGAG	201895	92.43
5	NonDys19indivE06	TATGCCAG-GTAAGGAG	227131	91.94
5	NonDys19indivE07	TACCGAGC-GTAAGGAG	168111	92.68
5	NonDys19indivE08	TGCTGATA-GTAAGGAG	196808	93.09
5	NonDys19indivE09	GGTGAGTT-GTAAGGAG	237664	93.09
5	NonDys19indivE10	GAGGTGCT-GTAAGGAG	209950	93.33
5	NonDys19indivE11	GAGGATGG-GTAAGGAG	246831	92.22
5	NonDys19indivE12	GCACTGTC-GTAAGGAG	165263	92.89
5	NonDys19indivF01	GCCAATGT-GTAAGGAG	201688	92.38
5	NonDys19indivF02	TCTCGGTT-GTAAGGAG	158205	92.69
5	NonDys19indivF03	TGATACGT-GTAAGGAG	160406	93.05
5	NonDys19indivF04	TGTGGTTG-GTAAGGAG	191336	92.23
5	NonDys19indivF05	TCTCACGG-GTAAGGAG	116307	91.17
5	NonDys19indivF06	TCAGATTC-GTAAGGAG	151902	92.96
5	NonDys19indivF07	TGTTCTCC-GTAAGGAG	151569	92.9
5	NonDys19indivF08	TAGACGGA-GTAAGGAG	156617	93.12
5	NonDys19indivF09	GATCTCTT-GTAAGGAG	173362	93.23
5	NonDys19indivF10	GCATGGCT-GTAAGGAG	147485	92.72
5	NonDys19indivF11	GTTGTCGG-GTAAGGAG	139809	92.79
5	NonDys19indivF12	GCTAACTC-GTAAGGAG	63128	93
5	NonDys19indivG01	CAGATCTG-GTAAGGAG	4162	89.8
5	NonDys19indivG02	TAAGCGTT-GTAAGGAG	269561	93.31
5	NonDys19indivG03	TGCATAGT-GTAAGGAG	296197	93.23
5	NonDys19indivG04	TACTAGTC-GTAAGGAG	238868	93.24
5	NonDys19indivG05	TCAGGAGG-GTAAGGAG	277756	93.08
5	NonDys19indivG06	TAGTCTTG-GTAAGGAG	279879	93.23
5	NonDys19indivG07	TTCGCACC-GTAAGGAG	306956	93.13
5	NonDys19indivG08	TGTGAAGA-GTAAGGAG	242071	93.45
5	NonDys19indivG09	GTGTCCTT-GTAAGGAG	286566	94
5	NonDys19indivG10	GTTAGCCT-GTAAGGAG	265312	93.22
5	NonDys19indivG11	GGATTAGG-GTAAGGAG	270117	93.33
5	NonDys19indivG12	GATTCATC-GTAAGGAG	276827	92.63
5	NonDys19indivH01	ACTTGATG-GTAAGGAG	427	77.24
5	NonDys19indivH02	TCCGTCTT-GTAAGGAG	185750	92.66
5	NonDys19indivH03	TTGACTCT-GTAAGGAG	170305	93.03
5	NonDys19indivH04	TTCCATTG-GTAAGGAG	166501	91.48
5	NonDys19indivH05	TAAGTTCG-GTAAGGAG	153761	92.29
5	NonDys19indivH06	TTCAGCTC-GTAAGGAG	162603	92.92
5	NonDys19indivH07	TTGCGTAC-GTAAGGAG	150083	92.99
5	NonDys19indivH08	TCTCTTCA-GTAAGGAG	180901	92.99
5	NonDys19indivH09	GACGGATT-GTAAGGAG	132554	92.96
5	NonDys19indivH10	GTCGCTAT-GTAAGGAG	160118	93.08
5	NonDys19indivH11	GATAGAGG-GTAAGGAG	64910	93.26
5	NonDys19indivH12	GTCTTGGC-GTAAGGAG	134595	93.05
5	NonDys20indivA01	ATCACGTT-ACTGCATA	824	78.86
5	NonDys20indivA02	GATCAGCG-ACTGCATA	745	78.81
5	NonDys20indivA03	TGTACCTT-ACTGCATA	354147	92.72
5	NonDys20indivA04	TGCGATCT-ACTGCATA	163826	92.55
5	NonDys20indivA05	TCGAAGTG-ACTGCATA	304172	92.11
5	NonDys20indivA06	TCCAGTCG-ACTGCATA	576	77.34
5	NonDys20indivA07	TGTCTATC-ACTGCATA	375329	92.93
5	NonDys20indivA08	TCTACGAC-ACTGCATA	515087	92.74
5	NonDys20indivA09	TTGTTCCA-ACTGCATA	387021	92.63
5	NonDys20indivA10	GCAACATT-ACTGCATA	378097	91.84
5	NonDys20indivA11	GGAATGAT-ACTGCATA	842	80.81
5	NonDys20indivA12	GTGTGTCG-ACTGCATA	96391	87.96
5	NonDys20indivB01	CGATGTTT-ACTGCATA	304759	91.84
5	NonDys20indivB02	TAGCTTGT-ACTGCATA	297413	92.91
5	NonDys20indivB03	TTCTGTGT-ACTGCATA	246004	90.55
5	NonDys20indivB04	TTCCTGCT-ACTGCATA	273613	92.93
5	NonDys20indivB05	TAACGCTG-ACTGCATA	207301	92.51
5	NonDys20indivB06	TGTATGCG-ACTGCATA	224181	89.99
5	NonDys20indivB07	TATGTGGC-ACTGCATA	275500	92.85
5	NonDys20indivB08	TGACAGAC-ACTGCATA	268069	92.68
5	NonDys20indivB09	TGAAGCCA-ACTGCATA	279037	92.69
5	NonDys20indivB10	GGTCGTGT-ACTGCATA	251147	92.76
5	NonDys20indivB11	GAGCCAAT-ACTGCATA	287248	92.8
5	NonDys20indivB12	GCAATCCG-ACTGCATA	51822	85.33
5	NonDys20indivC01	TTAGGCAT-ACTGCATA	267422	92.86
5	NonDys20indivC02	GGCTACAG-ACTGCATA	294068	92.73
5	NonDys20indivC03	TCTGCTGT-ACTGCATA	309872	92.85
5	NonDys20indivC04	TAGTGACT-ACTGCATA	279770	92.99
5	NonDys20indivC05	TTGGTATG-ACTGCATA	216732	90.25
5	NonDys20indivC06	TCATTGAG-ACTGCATA	289526	91.97
5	NonDys20indivC07	TTACTCGC-ACTGCATA	256199	92.76
5	NonDys20indivC08	TAGAACAC-ACTGCATA	234279	92.25
5	NonDys20indivC09	TACCACCA-ACTGCATA	304974	92.75
5	NonDys20indivC10	GAATCTGT-ACTGCATA	243202	93.08
5	NonDys20indivC11	GCTCCTTG-ACTGCATA	198369	90.08
5	NonDys20indivC12	GACCTTAG-ACTGCATA	167762	91.43
5	NonDys20indivD01	TGACCACT-ACTGCATA	400204	92.77
5	NonDys20indivD02	CTTGTACT-ACTGCATA	343358	92.77
5	NonDys20indivD03	TTGGAGGT-ACTGCATA	375478	92.99
5	NonDys20indivD04	TACAGGAT-ACTGCATA	237789	92.77
5	NonDys20indivD05	TGAACTGG-ACTGCATA	173997	92.69
5	NonDys20indivD06	TGGCTCAG-ACTGCATA	201166	91.06
5	NonDys20indivD07	TCGTTAGC-ACTGCATA	222844	92.8
5	NonDys20indivD08	TCATCCTA-ACTGCATA	237802	92.74
5	NonDys20indivD09	TGCGTGAA-ACTGCATA	196362	88
5	NonDys20indivD10	GTACATCT-ACTGCATA	47980	91.58
5	NonDys20indivD11	GTAAGGTG-ACTGCATA	342161	92.75
5	NonDys20indivD12	GCCTGTTC-ACTGCATA	163014	90.13
5	NonDys20indivE01	ACAGTGGT-ACTGCATA	253385	87.37
5	NonDys20indivE02	TGGTTGTT-ACTGCATA	264176	92.43
5	NonDys20indivE03	TCGAGCGT-ACTGCATA	306528	92.44
5	NonDys20indivE04	TCCTCAAT-ACTGCATA	256567	92.92
5	NonDys20indivE05	TACTTCGG-ACTGCATA	279676	92.59
5	NonDys20indivE06	TATGCCAG-ACTGCATA	307354	88.94
5	NonDys20indivE07	TACCGAGC-ACTGCATA	242158	92.78
5	NonDys20indivE08	TGCTGATA-ACTGCATA	271684	92.27
5	NonDys20indivE09	GGTGAGTT-ACTGCATA	660	79.65
5	NonDys20indivE10	GAGGTGCT-ACTGCATA	207743	91.4
5	NonDys20indivE11	GAGGATGG-ACTGCATA	276743	92.31
5	NonDys20indivE12	GCACTGTC-ACTGCATA	112109	81.99
5	NonDys20indivF01	GCCAATGT-ACTGCATA	373488	91.61
5	NonDys20indivF02	TCTCGGTT-ACTGCATA	351979	91.99
5	NonDys20indivF03	TGATACGT-ACTGCATA	312267	92.38
5	NonDys20indivF04	TGTGGTTG-ACTGCATA	167811	87.46
5	NonDys20indivF05	TCTCACGG-ACTGCATA	246598	92.74
5	NonDys20indivF06	TCAGATTC-ACTGCATA	416526	92.03
5	NonDys20indivF07	TGTTCTCC-ACTGCATA	59727	92.89
5	NonDys20indivF08	TAGACGGA-ACTGCATA	283491	93.02
5	NonDys20indivF09	GATCTCTT-ACTGCATA	310865	92.62
5	NonDys20indivF10	GCATGGCT-ACTGCATA	211009	92.29
5	NonDys20indivF11	GTTGTCGG-ACTGCATA	290313	91.73
5	NonDys20indivF12	GCTAACTC-ACTGCATA	100873	92.32
5	NonDys20indivG01	CAGATCTG-ACTGCATA	369624	92.52
5	NonDys20indivG02	TAAGCGTT-ACTGCATA	318145	92.78
5	NonDys20indivG03	TGCATAGT-ACTGCATA	286080	91.63
5	NonDys20indivG04	TACTAGTC-ACTGCATA	339281	92.77
5	NonDys20indivG05	TCAGGAGG-ACTGCATA	340657	92.93
5	NonDys20indivG06	TAGTCTTG-ACTGCATA	230088	92.07
5	NonDys20indivG07	TTCGCACC-ACTGCATA	278361	92.35
5	NonDys20indivG08	TGTGAAGA-ACTGCATA	244299	90.23
5	NonDys20indivG09	GTGTCCTT-ACTGCATA	53810	93.43
5	NonDys20indivG10	GTTAGCCT-ACTGCATA	424041	92.9
5	NonDys20indivG11	GGATTAGG-ACTGCATA	385072	92.11
5	NonDys20indivG12	GATTCATC-ACTGCATA	440752	92.59
5	NonDys20indivH01	ACTTGATG-ACTGCATA	290860	92.5
5	NonDys20indivH02	TCCGTCTT-ACTGCATA	3796	89.45
5	NonDys20indivH03	TTGACTCT-ACTGCATA	366271	92.69
5	NonDys20indivH04	TTCCATTG-ACTGCATA	385187	92.44
5	NonDys20indivH05	TAAGTTCG-ACTGCATA	314138	91.49
5	NonDys20indivH06	TTCAGCTC-ACTGCATA	420574	92.73
5	NonDys20indivH07	TTGCGTAC-ACTGCATA	319307	91.61
5	NonDys20indivH08	TCTCTTCA-ACTGCATA	357006	93.14
5	NonDys20indivH09	GACGGATT-ACTGCATA	363115	92.39
5	NonDys20indivH10	GTCGCTAT-ACTGCATA	329635	92.91
5	NonDys20indivH11	GATAGAGG-ACTGCATA	367354	92.76
5	NonDys20indivH12	GTCTTGGC-ACTGCATA	321569	92.63
5	lane5	Undetermined	74371535	87.26
5	Lane 5 Total		253002018
