# Supplementary material for: Hybrid dysgenesis in Drosophila virilis results in clusters of mitotic recombination and loss-of-heterozygosity but leaves meiotic recombination unaltered
Source: Mob DNA. 2020 Feb 15;11:10. doi: 10.1186/s13100-020-0205-0 (PMC7023781; doi:10.1186/s13100-020-0205-0)
Supplement: Supplementary file 7 — Additional file 7: A summary csv table of crossover positions for each BC1 sample with F1 parent, batch number, dysgenic or non-dysgenic, and fecundity. A crossover position ‘0’ means no crossover was observed for a chromosome. Reference position coordinates are based on the s9_2.fasta and s160_2.fasta genome assemblies available on FigShare at https://doi.org/10.6084/m9.figshare.11803881.v1. [file 13100_2020_205_MOESM7_ESM.csv]

sample	contig	CO.pos	parent	time	dys.non	fecundity	batch
Dys2_A04	A	0	701	E	dys	high	1
Dys2_A04	B	19680509	701	E	dys	high	1
Dys2_A04	C	12798169	701	E	dys	high	1
Dys2_A04	D	14655656	701	E	dys	high	1
Dys2_A04	E	4294452	701	E	dys	high	1
Dys2_A04	E	22738297	701	E	dys	high	1
Dys2_A05	A	10977718	701	E	dys	high	1
Dys2_A05	B	8820761	701	E	dys	high	1
Dys2_A05	C	0	701	E	dys	high	1
Dys2_A05	D	9900476	701	E	dys	high	1
Dys2_A05	E	20155830	701	E	dys	high	1
Dys2_A05	E	28517829	701	E	dys	high	1
Dys2_A06	A	10460239	701	E	dys	high	1
Dys2_A06	A	18928794	701	E	dys	high	1
Dys2_A06	B	14147659	701	E	dys	high	1
Dys2_A06	B	25131787	701	E	dys	high	1
Dys2_A06	C	2163297	701	E	dys	high	1
Dys2_A06	C	8025664	701	E	dys	high	1
Dys2_A06	C	16829473	701	E	dys	high	1
Dys2_A06	D	0	701	E	dys	high	1
Dys2_A06	E	8159348	701	E	dys	high	1
Dys2_A07	A	1199313	701	E	dys	high	1
Dys2_A07	A	14793832	701	E	dys	high	1
Dys2_A07	B	11753288	701	E	dys	high	1
Dys2_A07	C	13560220	701	E	dys	high	1
Dys2_A07	D	8066518	701	E	dys	high	1
Dys2_A07	D	24847922	701	E	dys	high	1
Dys2_A07	E	7818781	701	E	dys	high	1
Dys2_A07	E	22354452	701	E	dys	high	1
Dys2_A08	A	2681637	701	E	dys	high	1
Dys2_A08	A	10118591	701	E	dys	high	1
Dys2_A08	A	15342716	701	E	dys	high	1
Dys2_A08	A	19091100	701	E	dys	high	1
Dys2_A08	B	4759302	701	E	dys	high	1
Dys2_A08	B	9740611	701	E	dys	high	1
Dys2_A08	B	15896100	701	E	dys	high	1
Dys2_A08	B	26936459	701	E	dys	high	1
Dys2_A08	C	1072418	701	E	dys	high	1
Dys2_A08	C	9465869	701	E	dys	high	1
Dys2_A08	D	7182314	701	E	dys	high	1
Dys2_A08	D	22108824	701	E	dys	high	1
Dys2_A08	E	5868981	701	E	dys	high	1
Dys2_A08	E	12727396	701	E	dys	high	1
Dys2_A08	E	21190391	701	E	dys	high	1
Dys2_A09	A	2022153	701	E	dys	high	1
Dys2_A09	A	7618623	701	E	dys	high	1
Dys2_A09	A	12110336	701	E	dys	high	1
Dys2_A09	B	25665745	701	E	dys	high	1
Dys2_A09	C	14586751	701	E	dys	high	1
Dys2_A09	D	21008499	701	E	dys	high	1
Dys2_A09	E	20747272	701	E	dys	high	1
Dys2_A10	A	3898770	701	E	dys	high	1
Dys2_A10	A	22306851	701	E	dys	high	1
Dys2_A10	B	1828994	701	E	dys	high	1
Dys2_A10	B	17467906	701	E	dys	high	1
Dys2_A10	C	19346549	701	E	dys	high	1
Dys2_A10	D	5510385	701	E	dys	high	1
Dys2_A10	D	22460961	701	E	dys	high	1
Dys2_A10	E	0	701	E	dys	high	1
Dys2_A11	A	5118319	701	E	dys	high	1
Dys2_A11	A	10185699	701	E	dys	high	1
Dys2_A11	A	20340132	701	E	dys	high	1
Dys2_A11	B	10887977	701	E	dys	high	1
Dys2_A11	B	18328560	701	E	dys	high	1
Dys2_A11	B	22051145	701	E	dys	high	1
Dys2_A11	C	12883551	701	E	dys	high	1
Dys2_A11	C	15899010	701	E	dys	high	1
Dys2_A11	D	14022006	701	E	dys	high	1
Dys2_A11	E	5452776	701	E	dys	high	1
Dys2_A11	E	20652758	701	E	dys	high	1
Dys2_A11	E	26062424	701	E	dys	high	1
Dys2_A12	A	10351848	701	E	dys	high	1
Dys2_A12	A	23103488	701	E	dys	high	1
Dys2_A12	A	25243982	701	E	dys	high	1
Dys2_A12	B	10432031	701	E	dys	high	1
Dys2_A12	B	19106281	701	E	dys	high	1
Dys2_A12	C	15185748	701	E	dys	high	1
Dys2_A12	C	21111779	701	E	dys	high	1
Dys2_A12	D	2644014	701	E	dys	high	1
Dys2_A12	E	27781672	701	E	dys	high	1
Dys2_B01	A	17249112	701	E	dys	high	1
Dys2_B01	B	8698024	701	E	dys	high	1
Dys2_B01	B	18604397	701	E	dys	high	1
Dys2_B01	B	19983046	701	E	dys	high	1
Dys2_B01	C	13443351	701	E	dys	high	1
Dys2_B01	C	19756876	701	E	dys	high	1
Dys2_B01	D	19117967	701	E	dys	high	1
Dys2_B01	D	22512334	701	E	dys	high	1
Dys2_B01	E	21470858	701	E	dys	high	1
Dys2_B02	A	20001849	701	E	dys	high	1
Dys2_B02	B	13276812	701	E	dys	high	1
Dys2_B02	C	10773917	701	E	dys	high	1
Dys2_B02	D	7679688	701	E	dys	high	1
Dys2_B02	D	24730822	701	E	dys	high	1
Dys2_B02	E	2301039	701	E	dys	high	1
Dys2_B03	A	17865771	701	E	dys	high	1
Dys2_B03	B	14202592	701	E	dys	high	1
Dys2_B03	B	22173216	701	E	dys	high	1
Dys2_B03	C	6445211	701	E	dys	high	1
Dys2_B03	C	16791660	701	E	dys	high	1
Dys2_B03	D	793843	701	E	dys	high	1
Dys2_B03	D	1890203	701	E	dys	high	1
Dys2_B03	D	14159327	701	E	dys	high	1
Dys2_B03	D	22932929	701	E	dys	high	1
Dys2_B03	E	3636485	701	E	dys	high	1
Dys2_B03	E	7143945	701	E	dys	high	1
Dys2_B04	A	7163421	701	E	dys	high	1
Dys2_B04	A	15381134	701	E	dys	high	1
Dys2_B04	B	940697	701	E	dys	high	1
Dys2_B04	C	11864123	701	E	dys	high	1
Dys2_B04	C	19670481	701	E	dys	high	1
Dys2_B04	D	7488149	701	E	dys	high	1
Dys2_B04	D	24919727	701	E	dys	high	1
Dys2_B04	E	3169744	701	E	dys	high	1
Dys2_B04	E	32721566	701	E	dys	high	1
Dys2_B05	A	5526249	701	E	dys	high	1
Dys2_B05	B	0	701	E	dys	high	1
Dys2_B05	C	0	701	E	dys	high	1
Dys2_B05	D	0	701	E	dys	high	1
Dys2_B05	E	3812813	701	E	dys	high	1
Dys2_B06	A	14793832	701	E	dys	high	1
Dys2_B06	A	22198921	701	E	dys	high	1
Dys2_B06	B	16134475	701	E	dys	high	1
Dys2_B06	C	0	701	E	dys	high	1
Dys2_B06	D	15931407	701	E	dys	high	1
Dys2_B06	E	2174231	701	E	dys	high	1
Dys2_B06	E	9367175	701	E	dys	high	1
Dys2_B06	E	17002135	701	E	dys	high	1
Dys2_B06	E	20298613	701	E	dys	high	1
Dys2_B07	A	0	701	E	dys	high	1
Dys2_B07	B	10931115	701	E	dys	high	1
Dys2_B07	B	20267926	701	E	dys	high	1
Dys2_B07	C	4732725	701	E	dys	high	1
Dys2_B07	D	0	701	E	dys	high	1
Dys2_B07	E	5747277	701	E	dys	high	1
Dys2_B07	E	27937111	701	E	dys	high	1
Dys2_B08	A	12285067	701	E	dys	high	1
Dys2_B08	A	18964371	701	E	dys	high	1
Dys2_B08	B	8037165	701	E	dys	high	1
Dys2_B08	C	21078370	701	E	dys	high	1
Dys2_B08	D	5667244	701	E	dys	high	1
Dys2_B08	D	17843025	701	E	dys	high	1
Dys2_B08	E	4238232	701	E	dys	high	1
Dys2_B08	E	20796031	701	E	dys	high	1
Dys2_B08	E	22357556	701	E	dys	high	1
Dys2_B08	E	34237745	701	E	dys	high	1
Dys2_B09	A	9477618	701	E	dys	high	1
Dys2_B09	A	14432132	701	E	dys	high	1
Dys2_B09	B	1381266	701	E	dys	high	1
Dys2_B09	B	19855163	701	E	dys	high	1
Dys2_B09	B	26685001	701	E	dys	high	1
Dys2_B09	C	2179973	701	E	dys	high	1
Dys2_B09	C	5529396	701	E	dys	high	1
Dys2_B09	C	13252475	701	E	dys	high	1
Dys2_B09	C	22297969	701	E	dys	high	1
Dys2_B09	D	6725352	701	E	dys	high	1
Dys2_B09	D	18697586	701	E	dys	high	1
Dys2_B09	E	0	701	E	dys	high	1
Dys2_B10	A	8414565	701	E	dys	high	1
Dys2_B10	A	23574855	701	E	dys	high	1
Dys2_B10	B	0	701	E	dys	high	1
Dys2_B10	C	0	701	E	dys	high	1
Dys2_B10	D	19586959	701	E	dys	high	1
Dys2_B10	D	24419456	701	E	dys	high	1
Dys2_B10	E	15249112	701	E	dys	high	1
Dys2_B10	E	33137291	701	E	dys	high	1
Dys2_B11	A	10933032	701	E	dys	high	1
Dys2_B11	A	18275737	701	E	dys	high	1
Dys2_B11	A	20840790	701	E	dys	high	1
Dys2_B11	B	4073640	701	E	dys	high	1
Dys2_B11	C	15427453	701	E	dys	high	1
Dys2_B11	D	7781476	701	E	dys	high	1
Dys2_B11	D	22796993	701	E	dys	high	1
Dys2_B11	E	0	701	E	dys	high	1
Dys2_B12	A	19424150	701	E	dys	high	1
Dys2_B12	B	1450087	701	E	dys	high	1
Dys2_B12	B	20781177	701	E	dys	high	1
Dys2_B12	B	25684718	701	E	dys	high	1
Dys2_B12	C	1214239	701	E	dys	high	1
Dys2_B12	C	21128455	701	E	dys	high	1
Dys2_B12	D	6904860	701	E	dys	high	1
Dys2_B12	D	24216605	701	E	dys	high	1
Dys2_B12	E	9925387	701	E	dys	high	1
Dys2_C03	A	16651484	701	E	dys	high	1
Dys2_C03	B	0	701	E	dys	high	1
Dys2_C03	C	4978758	701	E	dys	high	1
Dys2_C03	D	3372429	701	E	dys	high	1
Dys2_C03	D	9454243	701	E	dys	high	1
Dys2_C03	E	24028212	701	E	dys	high	1
Dys2_C04	A	4881150	701	E	dys	high	1
Dys2_C04	B	26105426	701	E	dys	high	1
Dys2_C04	C	4834454	701	E	dys	high	1
Dys2_C04	C	19734713	701	E	dys	high	1
Dys2_C04	D	14062716	701	E	dys	high	1
Dys2_C04	E	0	701	E	dys	high	1
Dys2_C05	A	5206040	701	E	dys	high	1
Dys2_C05	B	3812480	701	E	dys	high	1
Dys2_C05	B	26346993	701	E	dys	high	1
Dys2_C05	C	1903602	701	E	dys	high	1
Dys2_C05	C	13154954	701	E	dys	high	1
Dys2_C05	C	21649463	701	E	dys	high	1
Dys2_C05	D	17115219	701	E	dys	high	1
Dys2_C05	E	28887816	701	E	dys	high	1
Dys2_C06	A	5964888	701	E	dys	high	1
Dys2_C06	A	10841623	701	E	dys	high	1
Dys2_C06	A	26374962	701	E	dys	high	1
Dys2_C06	B	10104665	701	E	dys	high	1
Dys2_C06	B	17179770	701	E	dys	high	1
Dys2_C06	B	23337993	701	E	dys	high	1
Dys2_C06	C	2491383	701	E	dys	high	1
Dys2_C06	C	6514982	701	E	dys	high	1
Dys2_C06	C	19934038	701	E	dys	high	1
Dys2_C06	D	0	701	E	dys	high	1
Dys2_C06	E	1597052	701	E	dys	high	1
Dys2_C06	E	10474516	701	E	dys	high	1
Dys2_C07	A	27223308	701	E	dys	high	1
Dys2_C07	B	20778728	701	E	dys	high	1
Dys2_C07	C	0	701	E	dys	high	1
Dys2_C07	D	0	701	E	dys	high	1
Dys2_C07	E	16880065	701	E	dys	high	1
Dys2_C07	E	27040664	701	E	dys	high	1
Dys2_C08	A	0	701	E	dys	high	1
Dys2_C08	B	8586182	701	E	dys	high	1
Dys2_C08	B	11508752	701	E	dys	high	1
Dys2_C08	B	16219919	701	E	dys	high	1
Dys2_C08	B	18780063	701	E	dys	high	1
Dys2_C08	B	22982599	701	E	dys	high	1
Dys2_C08	C	1236633	701	E	dys	high	1
Dys2_C08	C	14849257	701	E	dys	high	1
Dys2_C08	D	1401368	701	E	dys	high	1
Dys2_C08	D	19322524	701	E	dys	high	1
Dys2_C08	E	12889060	701	E	dys	high	1
Dys2_C09	A	11637502	701	E	dys	high	1
Dys2_C09	A	15810316	701	E	dys	high	1
Dys2_C09	B	3219951	701	E	dys	high	1
Dys2_C09	B	19602914	701	E	dys	high	1
Dys2_C09	B	24204753	701	E	dys	high	1
Dys2_C09	C	13060843	701	E	dys	high	1
Dys2_C09	C	20164421	701	E	dys	high	1
Dys2_C09	D	9915718	701	E	dys	high	1
Dys2_C09	D	16164757	701	E	dys	high	1
Dys2_C09	E	7202306	701	E	dys	high	1
Dys2_C10	A	5803231	701	E	dys	high	1
Dys2_C10	A	22887477	701	E	dys	high	1
Dys2_C10	B	27584131	701	E	dys	high	1
Dys2_C10	C	14610272	701	E	dys	high	1
Dys2_C10	C	23218655	701	E	dys	high	1
Dys2_C10	D	0	701	E	dys	high	1
Dys2_C10	E	3844193	701	E	dys	high	1
Dys2_C10	E	19219693	701	E	dys	high	1
Dys2_C11	A	8044793	701	E	dys	high	1
Dys2_C11	B	4873893	701	E	dys	high	1
Dys2_C11	C	0	701	E	dys	high	1
Dys2_C11	D	18388771	701	E	dys	high	1
Dys2_C11	E	31272545	701	E	dys	high	1
Dys2_C12	A	5430365	701	E	dys	high	1
Dys2_C12	B	14427860	701	E	dys	high	1
Dys2_C12	C	18307011	701	E	dys	high	1
Dys2_C12	D	2814500	701	E	dys	high	1
Dys2_C12	D	18861845	701	E	dys	high	1
Dys2_C12	E	5747277	701	E	dys	high	1
Dys2_C12	E	28956116	701	E	dys	high	1
Dys2_D01	A	17466008	701	E	dys	high	1
Dys2_D01	A	23893747	701	E	dys	high	1
Dys2_D01	B	4282627	701	E	dys	high	1
Dys2_D01	B	9994733	701	E	dys	high	1
Dys2_D01	B	18674752	701	E	dys	high	1
Dys2_D01	C	1716613	701	E	dys	high	1
Dys2_D01	D	4462292	701	E	dys	high	1
Dys2_D01	D	7257067	701	E	dys	high	1
Dys2_D01	D	22135271	701	E	dys	high	1
Dys2_D01	E	14057880	701	E	dys	high	1
Dys2_D02	A	5131156	701	E	dys	high	1
Dys2_D02	A	12074925	701	E	dys	high	1
Dys2_D02	A	21518459	701	E	dys	high	1
Dys2_D02	B	1606369	701	E	dys	high	1
Dys2_D02	B	6034267	701	E	dys	high	1
Dys2_D02	B	22370462	701	E	dys	high	1
Dys2_D02	C	22384832	701	E	dys	high	1
Dys2_D02	D	1076674	701	E	dys	high	1
Dys2_D02	D	8525179	701	E	dys	high	1
Dys2_D02	D	22677115	701	E	dys	high	1
Dys2_D02	E	30014794	701	E	dys	high	1
Dys2_D03	A	19127373	701	E	dys	high	1
Dys2_D03	B	9231439	701	E	dys	high	1
Dys2_D03	B	13741333	701	E	dys	high	1
Dys2_D03	C	2338687	701	E	dys	high	1
Dys2_D03	C	6497238	701	E	dys	high	1
Dys2_D03	C	16336539	701	E	dys	high	1
Dys2_D03	D	6045282	701	E	dys	high	1
Dys2_D03	D	13916281	701	E	dys	high	1
Dys2_D03	D	23433308	701	E	dys	high	1
Dys2_D03	E	3075922	701	E	dys	high	1
Dys2_D03	E	17611276	701	E	dys	high	1
Dys2_D03	E	24458088	701	E	dys	high	1
Dys2_D04	A	18987374	701	E	dys	high	1
Dys2_D04	A	24267046	701	E	dys	high	1
Dys2_D04	B	13052277	701	E	dys	high	1
Dys2_D04	B	20031961	701	E	dys	high	1
Dys2_D04	C	12136433	701	E	dys	high	1
Dys2_D04	C	21499397	701	E	dys	high	1
Dys2_D04	D	1261727	701	E	dys	high	1
Dys2_D04	D	6849717	701	E	dys	high	1
Dys2_D04	E	2669948	701	E	dys	high	1
Dys2_D04	E	13285038	701	E	dys	high	1
Dys2_D04	E	18985206	701	E	dys	high	1
Dys2_D04	E	28890120	701	E	dys	high	1
Dys2_D05	A	12523839	701	E	dys	high	1
Dys2_D05	A	23451230	701	E	dys	high	1
Dys2_D05	B	0	701	E	dys	high	1
Dys2_D05	C	18360254	701	E	dys	high	1
Dys2_D05	D	2148489	701	E	dys	high	1
Dys2_D05	D	5688580	701	E	dys	high	1
Dys2_D05	E	14370958	701	E	dys	high	1
Dys2_D06	A	14503339	701	E	dys	high	1
Dys2_D06	B	7637544	701	E	dys	high	1
Dys2_D06	B	13674750	701	E	dys	high	1
Dys2_D06	C	11891773	701	E	dys	high	1
Dys2_D06	D	6756859	701	E	dys	high	1
Dys2_D06	E	0	701	E	dys	high	1
Dys2_D07	A	14188326	701	E	dys	high	1
Dys2_D07	B	8207781	701	E	dys	high	1
Dys2_D07	B	10000414	701	E	dys	high	1
Dys2_D07	C	12890671	701	E	dys	high	1
Dys2_D07	D	1751921	701	E	dys	high	1
Dys2_D07	E	5320185	701	E	dys	high	1
Dys2_D07	E	22607826	701	E	dys	high	1
Dys2_D07	E	31278680	701	E	dys	high	1
Dys2_D08	A	5932174	701	E	dys	high	1
Dys2_D08	A	11464059	701	E	dys	high	1
Dys2_D08	A	14825577	701	E	dys	high	1
Dys2_D08	A	24242837	701	E	dys	high	1
Dys2_D08	B	0	701	E	dys	high	1
Dys2_D08	C	9527258	701	E	dys	high	1
Dys2_D08	C	14925083	701	E	dys	high	1
Dys2_D08	D	15058506	701	E	dys	high	1
Dys2_D08	D	23466608	701	E	dys	high	1
Dys2_D08	E	2457050	701	E	dys	high	1
Dys2_D08	E	14867340	701	E	dys	high	1
Dys2_D08	E	19516842	701	E	dys	high	1
Dys2_D08	E	27526500	701	E	dys	high	1
Dys2_D09	A	11889969	701	E	dys	high	1
Dys2_D09	A	20666679	701	E	dys	high	1
Dys2_D09	B	1608337	701	E	dys	high	1
Dys2_D09	B	9343253	701	E	dys	high	1
Dys2_D09	B	21419038	701	E	dys	high	1
Dys2_D09	C	7535586	701	E	dys	high	1
Dys2_D09	C	9933790	701	E	dys	high	1
Dys2_D09	D	24458378	701	E	dys	high	1
Dys2_D09	E	3615122	701	E	dys	high	1
Dys2_D09	E	26679729	701	E	dys	high	1
Dys2_D10	A	0	701	E	dys	high	1
Dys2_D10	B	14718152	701	E	dys	high	1
Dys2_D10	C	4767027	701	E	dys	high	1
Dys2_D10	C	20903693	701	E	dys	high	1
Dys2_D10	C	21862728	701	E	dys	high	1
Dys2_D10	D	6729343	701	E	dys	high	1
Dys2_D10	D	16773412	701	E	dys	high	1
Dys2_D10	E	20784942	701	E	dys	high	1
Dys2_D11	A	16512748	701	E	dys	high	1
Dys2_D11	A	28686605	701	E	dys	high	1
Dys2_D11	B	13299565	701	E	dys	high	1
Dys2_D11	B	24358718	701	E	dys	high	1
Dys2_D11	B	26011185	701	E	dys	high	1
Dys2_D11	C	9648387	701	E	dys	high	1
Dys2_D11	C	12426333	701	E	dys	high	1
Dys2_D11	C	16810360	701	E	dys	high	1
Dys2_D11	D	11824244	701	E	dys	high	1
Dys2_D11	D	14560578	701	E	dys	high	1
Dys2_D11	E	1437041	701	E	dys	high	1
Dys2_D11	E	12156896	701	E	dys	high	1
Dys2_D11	E	24505537	701	E	dys	high	1
Dys2_D12	A	12528239	701	E	dys	high	1
Dys2_D12	B	8796006	701	E	dys	high	1
Dys2_D12	B	11930644	701	E	dys	high	1
Dys2_D12	B	23036646	701	E	dys	high	1
Dys2_D12	C	11224400	701	E	dys	high	1
Dys2_D12	D	17054957	701	E	dys	high	1
Dys2_D12	D	22143158	701	E	dys	high	1
Dys2_D12	E	1915689	701	E	dys	high	1
Dys2_E01	A	1506265	801	E	dys	low	1
Dys2_E01	A	13068797	801	E	dys	low	1
Dys2_E01	B	1875207	801	E	dys	low	1
Dys2_E01	C	728151	801	E	dys	low	1
Dys2_E01	C	9541845	801	E	dys	low	1
Dys2_E01	C	14493118	801	E	dys	low	1
Dys2_E01	C	20727559	801	E	dys	low	1
Dys2_E01	D	0	801	E	dys	low	1
Dys2_E01	E	6330681	801	E	dys	low	1
Dys2_E02	A	1471451	801	E	dys	low	1
Dys2_E02	B	539813	801	E	dys	low	1
Dys2_E02	C	6101904	801	E	dys	low	1
Dys2_E02	C	9961225	801	E	dys	low	1
Dys2_E02	C	19033509	801	E	dys	low	1
Dys2_E02	D	22523548	801	E	dys	low	1
Dys2_E02	D	24778228	801	E	dys	low	1
Dys2_E02	E	14730618	801	E	dys	low	1
Dys2_E02	E	20695061	801	E	dys	low	1
Dys2_E03	A	1420970	801	E	dys	low	1
Dys2_E03	B	23337993	801	E	dys	low	1
Dys2_E03	C	9213586	801	E	dys	low	1
Dys2_E03	D	22523097	801	E	dys	low	1
Dys2_E03	E	6435136	801	E	dys	low	1
Dys2_E03	E	27417622	801	E	dys	low	1
Dys2_E04	A	12295694	221	E	dys	low	1
Dys2_E04	B	9466976	221	E	dys	low	1
Dys2_E04	B	17873891	221	E	dys	low	1
Dys2_E04	B	19332186	221	E	dys	low	1
Dys2_E04	B	24249052	221	E	dys	low	1
Dys2_E04	C	9017533	221	E	dys	low	1
Dys2_E04	D	11294455	221	E	dys	low	1
Dys2_E04	E	13976060	221	E	dys	low	1
Dys2_E04	E	29525742	221	E	dys	low	1
Dys2_E05	A	0	221	E	dys	low	1
Dys2_E05	B	8275576	221	E	dys	low	1
Dys2_E05	B	19019170	221	E	dys	low	1
Dys2_E05	C	4587596	221	E	dys	low	1
Dys2_E05	D	6781286	221	E	dys	low	1
Dys2_E05	D	19927030	221	E	dys	low	1
Dys2_E05	E	5931973	221	E	dys	low	1
Dys2_E05	E	28070977	221	E	dys	low	1
Dys2_E06	A	5627423	221	E	dys	low	1
Dys2_E06	A	21096727	221	E	dys	low	1
Dys2_E06	A	24707095	221	E	dys	low	1
Dys2_E06	B	0	221	E	dys	low	1
Dys2_E06	C	21259899	221	E	dys	low	1
Dys2_E06	D	6012856	221	E	dys	low	1
Dys2_E06	D	11996962	221	E	dys	low	1
Dys2_E06	D	22948340	221	E	dys	low	1
Dys2_E06	E	2226211	221	E	dys	low	1
Dys2_E06	E	8111952	221	E	dys	low	1
Dys2_E06	E	23592673	221	E	dys	low	1
Dys2_E07	A	14244605	701	E	dys	high	1
Dys2_E07	B	4724460	701	E	dys	high	1
Dys2_E07	B	23290049	701	E	dys	high	1
Dys2_E07	C	8363943	701	E	dys	high	1
Dys2_E07	C	20950948	701	E	dys	high	1
Dys2_E07	D	19058231	701	E	dys	high	1
Dys2_E07	E	0	701	E	dys	high	1
Dys2_E08	A	20021161	701	E	dys	high	1
Dys2_E08	B	19441880	701	E	dys	high	1
Dys2_E08	B	21834524	701	E	dys	high	1
Dys2_E08	B	27127687	701	E	dys	high	1
Dys2_E08	C	6121449	701	E	dys	high	1
Dys2_E08	C	11457986	701	E	dys	high	1
Dys2_E08	D	7126344	701	E	dys	high	1
Dys2_E08	D	17668396	701	E	dys	high	1
Dys2_E08	D	24051116	701	E	dys	high	1
Dys2_E08	E	13854006	701	E	dys	high	1
Dys2_E08	E	21276457	701	E	dys	high	1
Dys2_E09	A	6066208	701	E	dys	high	1
Dys2_E09	A	18190413	701	E	dys	high	1
Dys2_E09	B	9028601	701	E	dys	high	1
Dys2_E09	B	20226628	701	E	dys	high	1
Dys2_E09	B	23574926	701	E	dys	high	1
Dys2_E09	C	13296113	701	E	dys	high	1
Dys2_E09	D	16953048	701	E	dys	high	1
Dys2_E09	D	22435365	701	E	dys	high	1
Dys2_E09	E	0	701	E	dys	high	1
Dys2_E10	A	13510758	701	E	dys	high	1
Dys2_E10	B	8279686	701	E	dys	high	1
Dys2_E10	B	13002035	701	E	dys	high	1
Dys2_E10	C	5399951	701	E	dys	high	1
Dys2_E10	C	13428214	701	E	dys	high	1
Dys2_E10	C	21486306	701	E	dys	high	1
Dys2_E10	D	8135941	701	E	dys	high	1
Dys2_E10	D	20122116	701	E	dys	high	1
Dys2_E10	D	23793665	701	E	dys	high	1
Dys2_E10	E	19253821	701	E	dys	high	1
Dys2_E11	A	8903540	701	E	dys	high	1
Dys2_E11	A	24356966	701	E	dys	high	1
Dys2_E11	B	18333079	701	E	dys	high	1
Dys2_E11	C	11376179	701	E	dys	high	1
Dys2_E11	C	21139364	701	E	dys	high	1
Dys2_E11	D	24464429	701	E	dys	high	1
Dys2_E11	E	6421674	701	E	dys	high	1
Dys2_E11	E	22675540	701	E	dys	high	1
Dys2_E12	A	2628449	701	E	dys	high	1
Dys2_E12	A	12513189	701	E	dys	high	1
Dys2_E12	A	20996149	701	E	dys	high	1
Dys2_E12	B	0	701	E	dys	high	1
Dys2_E12	C	1357699	701	E	dys	high	1
Dys2_E12	C	7478842	701	E	dys	high	1
Dys2_E12	C	16804383	701	E	dys	high	1
Dys2_E12	D	9257441	701	E	dys	high	1
Dys2_E12	E	17581624	701	E	dys	high	1
Dys2_E12	E	30774218	701	E	dys	high	1
Dys2_F01	A	5649365	111	E	dys	low	1
Dys2_F01	A	21084733	111	E	dys	low	1
Dys2_F01	A	24724380	111	E	dys	low	1
Dys2_F01	B	0	111	E	dys	low	1
Dys2_F01	C	21248547	111	E	dys	low	1
Dys2_F01	D	6020163	111	E	dys	low	1
Dys2_F01	D	11984013	111	E	dys	low	1
Dys2_F01	D	22956469	111	E	dys	low	1
Dys2_F01	E	2288268	111	E	dys	low	1
Dys2_F01	E	8105055	111	E	dys	low	1
Dys2_F01	E	23670130	111	E	dys	low	1
Dys2_F01	E	33390526	111	E	dys	low	1
Dys2_F01	E	34248901	111	E	dys	low	1
Dys2_F02	A	14028761	111	E	dys	low	1
Dys2_F02	B	24150287	111	E	dys	low	1
Dys2_F02	C	15401643	111	E	dys	low	1
Dys2_F02	C	21662663	111	E	dys	low	1
Dys2_F02	D	0	111	E	dys	low	1
Dys2_F02	E	5230070	111	E	dys	low	1
Dys2_F02	E	11852681	111	E	dys	low	1
Dys2_F02	E	20904976	111	E	dys	low	1
Dys2_F02	E	31755190	111	E	dys	low	1
Dys2_F03	A	24149453	111	E	dys	low	1
Dys2_F03	B	26276769	111	E	dys	low	1
Dys2_F03	C	2092866	111	E	dys	low	1
Dys2_F03	D	0	111	E	dys	low	1
Dys2_F03	E	2069793	111	E	dys	low	1
Dys2_F03	E	26119810	111	E	dys	low	1
Dys2_F03	E	27154281	111	E	dys	low	1
Dys2_F04	A	13080168	111	E	dys	low	1
Dys2_F04	B	10835479	111	E	dys	low	1
Dys2_F04	C	10166142	111	E	dys	low	1
Dys2_F04	C	15679411	111	E	dys	low	1
Dys2_F04	D	24567876	111	E	dys	low	1
Dys2_F04	E	0	111	E	dys	low	1
Dys2_F05	A	0	111	E	dys	low	1
Dys2_F05	B	6574672	111	E	dys	low	1
Dys2_F05	B	21888947	111	E	dys	low	1
Dys2_F05	C	5573323	111	E	dys	low	1
Dys2_F05	C	12743320	111	E	dys	low	1
Dys2_F05	D	24340946	111	E	dys	low	1
Dys2_F05	E	3949983	111	E	dys	low	1
Dys2_F05	E	22071098	111	E	dys	low	1
Dys2_F05	E	27124762	111	E	dys	low	1
Dys2_F06	A	0	111	E	dys	low	1
Dys2_F06	B	0	111	E	dys	low	1
Dys2_F06	C	2507037	111	E	dys	low	1
Dys2_F06	D	24549925	111	E	dys	low	1
Dys2_F06	E	19189301	111	E	dys	low	1
Dys2_F07	A	11612142	111	E	dys	low	1
Dys2_F07	B	24018861	111	E	dys	low	1
Dys2_F07	C	5046450	111	E	dys	low	1
Dys2_F07	C	16844734	111	E	dys	low	1
Dys2_F07	C	20568656	111	E	dys	low	1
Dys2_F07	D	0	111	E	dys	low	1
Dys2_F07	E	0	111	E	dys	low	1
Dys2_F08	A	0	111	E	dys	low	1
Dys2_F08	B	8254298	111	E	dys	low	1
Dys2_F08	B	15010402	111	E	dys	low	1
Dys2_F08	C	11447791	111	E	dys	low	1
Dys2_F08	C	22884528	111	E	dys	low	1
Dys2_F08	D	0	111	E	dys	low	1
Dys2_F08	E	18106553	111	E	dys	low	1
Dys2_F09	A	3419160	111	E	dys	low	1
Dys2_F09	A	6938616	111	E	dys	low	1
Dys2_F09	A	21195454	111	E	dys	low	1
Dys2_F09	B	16255820	111	E	dys	low	1
Dys2_F09	C	0	111	E	dys	low	1
Dys2_F09	D	24031492	111	E	dys	low	1
Dys2_F09	E	28131769	111	E	dys	low	1
Dys2_F10	A	13891194	111	E	dys	low	1
Dys2_F10	B	16059286	111	E	dys	low	1
Dys2_F10	B	24991650	111	E	dys	low	1
Dys2_F10	C	14575434	111	E	dys	low	1
Dys2_F10	C	20032839	111	E	dys	low	1
Dys2_F10	D	0	111	E	dys	low	1
Dys2_F10	E	15287690	111	E	dys	low	1
Dys2_F11	A	19223660	101	E	dys	low	1
Dys2_F11	B	9280444	101	E	dys	low	1
Dys2_F11	B	17509399	101	E	dys	low	1
Dys2_F11	B	24112503	101	E	dys	low	1
Dys2_F11	C	0	101	E	dys	low	1
Dys2_F11	D	0	101	E	dys	low	1
Dys2_F11	E	0	101	E	dys	low	1
Dys2_F12	A	14932806	101	E	dys	low	1
Dys2_F12	A	25749167	101	E	dys	low	1
Dys2_F12	B	3547558	101	E	dys	low	1
Dys2_F12	B	10569166	101	E	dys	low	1
Dys2_F12	C	4235208	101	E	dys	low	1
Dys2_F12	D	15868911	101	E	dys	low	1
Dys2_F12	D	19057963	101	E	dys	low	1
Dys2_F12	D	22426892	101	E	dys	low	1
Dys2_F12	E	0	101	E	dys	low	1
Dys2_G01	A	12149783	301	E	dys	low	1
Dys2_G01	B	15351033	301	E	dys	low	1
Dys2_G01	C	1402567	301	E	dys	low	1
Dys2_G01	C	9023457	301	E	dys	low	1
Dys2_G01	D	14042730	301	E	dys	low	1
Dys2_G01	E	8364189	301	E	dys	low	1
Dys2_G01	E	28504712	301	E	dys	low	1
Dys2_G02	A	10859767	301	E	dys	low	1
Dys2_G02	A	22643284	301	E	dys	low	1
Dys2_G02	B	6472127	301	E	dys	low	1
Dys2_G02	B	13255926	301	E	dys	low	1
Dys2_G02	B	14733848	301	E	dys	low	1
Dys2_G02	B	18223733	301	E	dys	low	1
Dys2_G02	B	22938204	301	E	dys	low	1
Dys2_G02	C	1315086	301	E	dys	low	1
Dys2_G02	D	1393831	301	E	dys	low	1
Dys2_G02	D	8261792	301	E	dys	low	1
Dys2_G02	E	6387924	301	E	dys	low	1
Dys2_G02	E	13101308	301	E	dys	low	1
Dys2_G03	A	21699516	301	E	dys	low	1
Dys2_G03	B	26234735	301	E	dys	low	1
Dys2_G03	C	0	301	E	dys	low	1
Dys2_G03	D	11474812	301	E	dys	low	1
Dys2_G03	E	3184955	301	E	dys	low	1
Dys2_G03	E	28833779	301	E	dys	low	1
Dys2_G04	A	4906873	301	E	dys	low	1
Dys2_G04	B	7587788	301	E	dys	low	1
Dys2_G04	C	6031897	301	E	dys	low	1
Dys2_G04	C	15173459	301	E	dys	low	1
Dys2_G04	C	20981877	301	E	dys	low	1
Dys2_G04	D	11213059	301	E	dys	low	1
Dys2_G04	E	27625833	301	E	dys	low	1
Dys2_G05	A	19271447	301	E	dys	low	1
Dys2_G05	B	25890257	301	E	dys	low	1
Dys2_G05	C	5051906	301	E	dys	low	1
Dys2_G05	C	9958097	301	E	dys	low	1
Dys2_G05	C	16458756	301	E	dys	low	1
Dys2_G05	D	0	301	E	dys	low	1
Dys2_G05	E	19728184	301	E	dys	low	1
Dys2_G06	A	18624365	301	E	dys	low	1
Dys2_G06	B	7634785	301	E	dys	low	1
Dys2_G06	C	19284295	301	E	dys	low	1
Dys2_G06	D	12299978	301	E	dys	low	1
Dys2_G06	D	22610021	301	E	dys	low	1
Dys2_G06	D	23754443	301	E	dys	low	1
Dys2_G06	E	1759582	301	E	dys	low	1
Dys2_G06	E	9414071	301	E	dys	low	1
Dys2_G06	E	28450854	301	E	dys	low	1
Dys2_G07	A	16580270	301	E	dys	low	1
Dys2_G07	B	8813441	301	E	dys	low	1
Dys2_G07	C	0	301	E	dys	low	1
Dys2_G07	D	0	301	E	dys	low	1
Dys2_G07	E	3209334	301	E	dys	low	1
Dys2_G08	A	10063318	301	E	dys	low	1
Dys2_G08	A	13696042	301	E	dys	low	1
Dys2_G08	A	21659846	301	E	dys	low	1
Dys2_G08	B	10173783	301	E	dys	low	1
Dys2_G08	C	7787416	301	E	dys	low	1
Dys2_G08	D	24127042	301	E	dys	low	1
Dys2_G08	E	23768528	301	E	dys	low	1
Dys2_G09	A	22002819	301	E	dys	low	1
Dys2_G09	A	28210963	301	E	dys	low	1
Dys2_G09	B	2621761	301	E	dys	low	1
Dys2_G09	B	15428156	301	E	dys	low	1
Dys2_G09	B	22811466	301	E	dys	low	1
Dys2_G09	C	1150757	301	E	dys	low	1
Dys2_G09	C	18074340	301	E	dys	low	1
Dys2_G09	D	20657685	301	E	dys	low	1
Dys2_G09	E	1397974	301	E	dys	low	1
Dys2_G09	E	11969397	301	E	dys	low	1
Dys2_G09	E	15259043	301	E	dys	low	1
Dys2_G09	E	21599819	301	E	dys	low	1
Dys2_G09	E	27310969	301	E	dys	low	1
Dys2_G10	A	4087256	301	E	dys	low	1
Dys2_G10	A	26374599	301	E	dys	low	1
Dys2_G10	B	2746582	301	E	dys	low	1
Dys2_G10	B	18779762	301	E	dys	low	1
Dys2_G10	B	26180412	301	E	dys	low	1
Dys2_G10	C	7558232	301	E	dys	low	1
Dys2_G10	D	8772075	301	E	dys	low	1
Dys2_G10	E	2889657	301	E	dys	low	1
Dys2_G11	A	22750867	301	E	dys	low	1
Dys2_G11	B	15510241	301	E	dys	low	1
Dys2_G11	C	5067536	301	E	dys	low	1
Dys2_G11	D	1841619	301	E	dys	low	1
Dys2_G11	E	4741964	301	E	dys	low	1
Dys2_G12	A	17818861	301	E	dys	low	1
Dys2_G12	A	21061415	301	E	dys	low	1
Dys2_G12	B	12654939	301	E	dys	low	1
Dys2_G12	B	26052513	301	E	dys	low	1
Dys2_G12	C	4459038	301	E	dys	low	1
Dys2_G12	C	9216619	301	E	dys	low	1
Dys2_G12	D	7785747	301	E	dys	low	1
Dys2_G12	E	28149310	301	E	dys	low	1
Dys2_H01	A	19757511	301	E	dys	low	1
Dys2_H01	B	9395576	301	E	dys	low	1
Dys2_H01	C	10405982	301	E	dys	low	1
Dys2_H01	D	9815871	301	E	dys	low	1
Dys2_H01	D	24346837	301	E	dys	low	1
Dys2_H01	E	2082306	301	E	dys	low	1
Dys2_H02	A	3379683	301	E	dys	low	1
Dys2_H02	B	0	301	E	dys	low	1
Dys2_H02	C	13010688	301	E	dys	low	1
Dys2_H02	C	20429384	301	E	dys	low	1
Dys2_H02	D	8656158	301	E	dys	low	1
Dys2_H02	D	21656141	301	E	dys	low	1
Dys2_H02	D	23460558	301	E	dys	low	1
Dys2_H02	E	0	301	E	dys	low	1
Dys2_H03	A	12521958	301	E	dys	low	1
Dys2_H03	A	15715315	301	E	dys	low	1
Dys2_H03	B	19163971	301	E	dys	low	1
Dys2_H03	C	2200231	301	E	dys	low	1
Dys2_H03	C	4879569	301	E	dys	low	1
Dys2_H03	C	12509352	301	E	dys	low	1
Dys2_H03	C	24434582	301	E	dys	low	1
Dys2_H03	D	24373403	301	E	dys	low	1
Dys2_H03	E	15329079	301	E	dys	low	1
Dys2_H04	A	10545436	301	E	dys	low	1
Dys2_H04	B	19918429	301	E	dys	low	1
Dys2_H04	C	0	301	E	dys	low	1
Dys2_H04	D	22796253	301	E	dys	low	1
Dys2_H04	E	1378702	301	E	dys	low	1
Dys2_H04	E	20903437	301	E	dys	low	1
Dys2_H04	E	29804064	301	E	dys	low	1
Dys2_H05	A	0	601	E	dys	low	1
Dys2_H05	B	9955808	601	E	dys	low	1
Dys2_H05	C	8617889	601	E	dys	low	1
Dys2_H05	D	22091706	601	E	dys	low	1
Dys2_H05	E	1971389	601	E	dys	low	1
Dys2_H06	A	13329663	601	E	dys	low	1
Dys2_H06	B	14481369	601	E	dys	low	1
Dys2_H06	B	20212755	601	E	dys	low	1
Dys2_H06	C	1468004	601	E	dys	low	1
Dys2_H06	C	7493066	601	E	dys	low	1
Dys2_H06	C	12043196	601	E	dys	low	1
Dys2_H06	C	20431139	601	E	dys	low	1
Dys2_H06	D	10036316	601	E	dys	low	1
Dys2_H06	E	8126607	601	E	dys	low	1
Dys2_H06	E	25608518	601	E	dys	low	1
Dys2_H07	A	11578384	601	E	dys	low	1
Dys2_H07	B	21133721	601	E	dys	low	1
Dys2_H07	C	0	601	E	dys	low	1
Dys2_H07	D	18544183	601	E	dys	low	1
Dys2_H07	E	30173045	601	E	dys	low	1
Dys2_H08	A	20846499	601	E	dys	low	1
Dys2_H08	B	9789788	601	E	dys	low	1
Dys2_H08	C	11969026	601	E	dys	low	1
Dys2_H08	D	8467662	601	E	dys	low	1
Dys2_H08	D	16530308	601	E	dys	low	1
Dys2_H08	D	24276029	601	E	dys	low	1
Dys2_H08	E	4723424	601	E	dys	low	1
Dys2_H08	E	33152475	601	E	dys	low	1
Dys2_H09	A	2522367	601	E	dys	low	1
Dys2_H09	A	5786950	601	E	dys	low	1
Dys2_H09	A	14984466	601	E	dys	low	1
Dys2_H09	A	25956514	601	E	dys	low	1
Dys2_H09	B	24405527	601	E	dys	low	1
Dys2_H09	C	5216026	601	E	dys	low	1
Dys2_H09	D	5070966	601	E	dys	low	1
Dys2_H09	E	0	601	E	dys	low	1
Dys2_H11	A	0	211	E	dys	low	1
Dys2_H11	B	1557225	211	E	dys	low	1
Dys2_H11	B	7398286	211	E	dys	low	1
Dys2_H11	B	20339026	211	E	dys	low	1
Dys2_H11	C	16250134	211	E	dys	low	1
Dys2_H11	D	0	211	E	dys	low	1
Dys2_H11	E	1701735	211	E	dys	low	1
Dys2_H11	E	9774023	211	E	dys	low	1
Dys2_H11	E	26373819	211	E	dys	low	1
Dys2_H11	E	32613891	211	E	dys	low	1
Dys2_H12	A	16409482	211	E	dys	low	1
Dys2_H12	B	8809949	211	E	dys	low	1
Dys2_H12	C	0	211	E	dys	low	1
Dys2_H12	D	0	211	E	dys	low	1
Dys2_H12	E	3760213	211	E	dys	low	1
NonDys3_A03	A	0	702	E	nondys	NA	1
NonDys3_A03	B	11559930	702	E	nondys	NA	1
NonDys3_A03	B	15699159	702	E	nondys	NA	1
NonDys3_A03	C	11618381	702	E	nondys	NA	1
NonDys3_A03	D	4573922	702	E	nondys	NA	1
NonDys3_A03	D	10484289	702	E	nondys	NA	1
NonDys3_A03	D	22275077	702	E	nondys	NA	1
NonDys3_A03	E	7368786	702	E	nondys	NA	1
NonDys3_A03	E	14601982	702	E	nondys	NA	1
NonDys3_A03	E	21211816	702	E	nondys	NA	1
NonDys3_A04	A	13669117	702	E	nondys	NA	1
NonDys3_A04	A	24380677	702	E	nondys	NA	1
NonDys3_A04	B	18554476	702	E	nondys	NA	1
NonDys3_A04	C	6182365	702	E	nondys	NA	1
NonDys3_A04	D	11301143	702	E	nondys	NA	1
NonDys3_A04	D	21836535	702	E	nondys	NA	1
NonDys3_A04	E	4692982	702	E	nondys	NA	1
NonDys3_A05	A	4873327	702	E	nondys	NA	1
NonDys3_A05	B	0	702	E	nondys	NA	1
NonDys3_A05	C	6294578	702	E	nondys	NA	1
NonDys3_A05	C	11690161	702	E	nondys	NA	1
NonDys3_A05	D	6731323	702	E	nondys	NA	1
NonDys3_A05	D	20865831	702	E	nondys	NA	1
NonDys3_A05	E	28908050	702	E	nondys	NA	1
NonDys3_A06	A	12467459	702	E	nondys	NA	1
NonDys3_A06	B	19727335	702	E	nondys	NA	1
NonDys3_A06	B	22013884	702	E	nondys	NA	1
NonDys3_A06	C	3796970	702	E	nondys	NA	1
NonDys3_A06	C	13176682	702	E	nondys	NA	1
NonDys3_A06	D	23592458	702	E	nondys	NA	1
NonDys3_A06	E	0	702	E	nondys	NA	1
NonDys3_A07	A	9805429	702	E	nondys	NA	1
NonDys3_A07	A	12742295	702	E	nondys	NA	1
NonDys3_A07	A	18295732	702	E	nondys	NA	1
NonDys3_A07	B	24032301	702	E	nondys	NA	1
NonDys3_A07	C	6569131	702	E	nondys	NA	1
NonDys3_A07	D	0	702	E	nondys	NA	1
NonDys3_A07	E	6813517	702	E	nondys	NA	1
NonDys3_A08	A	3601424	702	E	nondys	NA	1
NonDys3_A08	A	6613732	702	E	nondys	NA	1
NonDys3_A08	A	15250645	702	E	nondys	NA	1
NonDys3_A08	B	20683209	702	E	nondys	NA	1
NonDys3_A08	C	22157157	702	E	nondys	NA	1
NonDys3_A08	D	6527108	702	E	nondys	NA	1
NonDys3_A08	D	17489228	702	E	nondys	NA	1
NonDys3_A08	E	18384110	702	E	nondys	NA	1
NonDys3_A09	A	0	702	E	nondys	NA	1
NonDys3_A09	B	8579286	702	E	nondys	NA	1
NonDys3_A09	B	22717606	702	E	nondys	NA	1
NonDys3_A09	C	7658773	702	E	nondys	NA	1
NonDys3_A09	C	12734469	702	E	nondys	NA	1
NonDys3_A09	C	18195897	702	E	nondys	NA	1
NonDys3_A09	D	0	702	E	nondys	NA	1
NonDys3_A09	E	30117100	702	E	nondys	NA	1
NonDys3_A10	A	22113012	702	E	nondys	NA	1
NonDys3_A10	B	5377145	702	E	nondys	NA	1
NonDys3_A10	C	6652285	702	E	nondys	NA	1
NonDys3_A10	D	21822757	702	E	nondys	NA	1
NonDys3_A10	E	3529347	702	E	nondys	NA	1
NonDys3_A10	E	22373744	702	E	nondys	NA	1
NonDys3_A11	A	1332795	702	E	nondys	NA	1
NonDys3_A11	B	14669734	702	E	nondys	NA	1
NonDys3_A11	B	25562201	702	E	nondys	NA	1
NonDys3_A11	C	3408212	702	E	nondys	NA	1
NonDys3_A11	D	2922438	702	E	nondys	NA	1
NonDys3_A11	D	6695951	702	E	nondys	NA	1
NonDys3_A11	D	19170122	702	E	nondys	NA	1
NonDys3_A11	E	28005153	702	E	nondys	NA	1
NonDys3_A12	A	11005352	702	E	nondys	NA	1
NonDys3_A12	A	14434066	702	E	nondys	NA	1
NonDys3_A12	A	23155275	702	E	nondys	NA	1
NonDys3_A12	B	4735407	702	E	nondys	NA	1
NonDys3_A12	B	18019792	702	E	nondys	NA	1
NonDys3_A12	B	22649584	702	E	nondys	NA	1
NonDys3_A12	C	7124951	702	E	nondys	NA	1
NonDys3_A12	C	11839564	702	E	nondys	NA	1
NonDys3_A12	C	14275016	702	E	nondys	NA	1
NonDys3_A12	D	6459971	702	E	nondys	NA	1
NonDys3_A12	E	21470424	702	E	nondys	NA	1
NonDys3_A12	E	28774199	702	E	nondys	NA	1
NonDys3_B04	A	15910017	802	E	nondys	NA	1
NonDys3_B04	A	20964748	802	E	nondys	NA	1
NonDys3_B04	B	16187849	802	E	nondys	NA	1
NonDys3_B04	B	18916853	802	E	nondys	NA	1
NonDys3_B04	C	6368346	802	E	nondys	NA	1
NonDys3_B04	C	9113846	802	E	nondys	NA	1
NonDys3_B04	C	18708818	802	E	nondys	NA	1
NonDys3_B04	D	14204340	802	E	nondys	NA	1
NonDys3_B04	E	6816901	802	E	nondys	NA	1
NonDys3_B04	E	27379199	802	E	nondys	NA	1
NonDys3_B05	A	6733393	802	E	nondys	NA	1
NonDys3_B05	A	15442689	802	E	nondys	NA	1
NonDys3_B05	B	0	802	E	nondys	NA	1
NonDys3_B05	C	0	802	E	nondys	NA	1
NonDys3_B05	D	3855720	802	E	nondys	NA	1
NonDys3_B05	D	9467649	802	E	nondys	NA	1
NonDys3_B05	D	22614205	802	E	nondys	NA	1
NonDys3_B05	E	3206315	802	E	nondys	NA	1
NonDys3_B05	E	19121267	802	E	nondys	NA	1
NonDys3_B06	A	27395110	802	E	nondys	NA	1
NonDys3_B06	B	18776016	802	E	nondys	NA	1
NonDys3_B06	C	6799352	802	E	nondys	NA	1
NonDys3_B06	D	4104619	802	E	nondys	NA	1
NonDys3_B06	D	15791493	802	E	nondys	NA	1
NonDys3_B06	E	6460412	802	E	nondys	NA	1
NonDys3_B06	E	28674075	802	E	nondys	NA	1
NonDys3_B07	A	4467487	802	E	nondys	NA	1
NonDys3_B07	B	4826788	802	E	nondys	NA	1
NonDys3_B07	B	10346121	802	E	nondys	NA	1
NonDys3_B07	C	4319760	802	E	nondys	NA	1
NonDys3_B07	D	18448419	802	E	nondys	NA	1
NonDys3_B07	E	15214542	802	E	nondys	NA	1
NonDys3_B08	A	2992501	802	E	nondys	NA	1
NonDys3_B08	A	18041954	802	E	nondys	NA	1
NonDys3_B08	B	5325839	802	E	nondys	NA	1
NonDys3_B08	B	15029149	802	E	nondys	NA	1
NonDys3_B08	B	24485796	802	E	nondys	NA	1
NonDys3_B08	C	0	802	E	nondys	NA	1
NonDys3_B08	D	10924576	802	E	nondys	NA	1
NonDys3_B08	E	3953885	802	E	nondys	NA	1
NonDys3_B08	E	20957960	802	E	nondys	NA	1
NonDys3_B09	A	7658208	802	E	nondys	NA	1
NonDys3_B09	A	22003512	802	E	nondys	NA	1
NonDys3_B09	B	18525549	802	E	nondys	NA	1
NonDys3_B09	C	4886612	802	E	nondys	NA	1
NonDys3_B09	C	7937409	802	E	nondys	NA	1
NonDys3_B09	D	2879407	802	E	nondys	NA	1
NonDys3_B09	D	22429185	802	E	nondys	NA	1
NonDys3_B09	E	3175957	802	E	nondys	NA	1
NonDys3_B09	E	12777693	802	E	nondys	NA	1
NonDys3_B09	E	27993004	802	E	nondys	NA	1
NonDys3_B10	A	6079605	802	E	nondys	NA	1
NonDys3_B10	A	8380862	802	E	nondys	NA	1
NonDys3_B10	A	20172152	802	E	nondys	NA	1
NonDys3_B10	B	5372135	802	E	nondys	NA	1
NonDys3_B10	C	6161945	802	E	nondys	NA	1
NonDys3_B10	D	0	802	E	nondys	NA	1
NonDys3_B10	E	28186473	802	E	nondys	NA	1
NonDys3_B11	A	0	802	E	nondys	NA	1
NonDys3_B11	B	5103610	802	E	nondys	NA	1
NonDys3_B11	B	15563145	802	E	nondys	NA	1
NonDys3_B11	C	5991649	802	E	nondys	NA	1
NonDys3_B11	C	20559191	802	E	nondys	NA	1
NonDys3_B11	D	4178494	802	E	nondys	NA	1
NonDys3_B11	D	18597128	802	E	nondys	NA	1
NonDys3_B11	E	2950409	802	E	nondys	NA	1
NonDys3_B11	E	11366237	802	E	nondys	NA	1
NonDys3_B12	A	5458938	802	E	nondys	NA	1
NonDys3_B12	B	14622990	802	E	nondys	NA	1
NonDys3_B12	C	5819181	802	E	nondys	NA	1
NonDys3_B12	C	10019556	802	E	nondys	NA	1
NonDys3_B12	D	0	802	E	nondys	NA	1
NonDys3_B12	E	3529435	802	E	nondys	NA	1
NonDys3_B12	E	5776940	802	E	nondys	NA	1
NonDys3_C04	A	12645349	902	E	nondys	NA	1
NonDys3_C04	A	17912387	902	E	nondys	NA	1
NonDys3_C04	B	0	902	E	nondys	NA	1
NonDys3_C04	C	0	902	E	nondys	NA	1
NonDys3_C04	D	8413856	902	E	nondys	NA	1
NonDys3_C04	D	16792543	902	E	nondys	NA	1
NonDys3_C04	D	21065632	902	E	nondys	NA	1
NonDys3_C04	E	7926813	902	E	nondys	NA	1
NonDys3_C04	E	27817725	902	E	nondys	NA	1
NonDys3_C05	A	7298319	902	E	nondys	NA	1
NonDys3_C05	A	14913583	902	E	nondys	NA	1
NonDys3_C05	B	12462471	902	E	nondys	NA	1
NonDys3_C05	B	15067937	902	E	nondys	NA	1
NonDys3_C05	C	0	902	E	nondys	NA	1
NonDys3_C05	D	10381776	902	E	nondys	NA	1
NonDys3_C05	E	17033415	902	E	nondys	NA	1
NonDys3_C05	E	20688539	902	E	nondys	NA	1
NonDys3_C05	E	25583163	902	E	nondys	NA	1
NonDys3_C06	A	0	902	E	nondys	NA	1
NonDys3_C06	B	0	902	E	nondys	NA	1
NonDys3_C06	C	12525127	902	E	nondys	NA	1
NonDys3_C06	D	4926266	902	E	nondys	NA	1
NonDys3_C06	E	0	902	E	nondys	NA	1
NonDys3_C07	A	5119596	902	E	nondys	NA	1
NonDys3_C07	A	10380575	902	E	nondys	NA	1
NonDys3_C07	B	20557346	902	E	nondys	NA	1
NonDys3_C07	C	22521793	902	E	nondys	NA	1
NonDys3_C07	D	1893216	902	E	nondys	NA	1
NonDys3_C07	D	16667901	902	E	nondys	NA	1
NonDys3_C07	D	19208962	902	E	nondys	NA	1
NonDys3_C07	D	23384964	902	E	nondys	NA	1
NonDys3_C07	E	0	902	E	nondys	NA	1
NonDys3_C08	A	0	902	E	nondys	NA	1
NonDys3_C08	B	7731020	902	E	nondys	NA	1
NonDys3_C08	B	19778804	902	E	nondys	NA	1
NonDys3_C08	C	1715840	902	E	nondys	NA	1
NonDys3_C08	C	7274513	902	E	nondys	NA	1
NonDys3_C08	C	16366616	902	E	nondys	NA	1
NonDys3_C08	D	19082231	902	E	nondys	NA	1
NonDys3_C08	E	2336094	902	E	nondys	NA	1
NonDys3_C08	E	16807102	902	E	nondys	NA	1
NonDys3_C08	E	21116069	902	E	nondys	NA	1
NonDys3_C09	A	24880038	902	E	nondys	NA	1
NonDys3_C09	B	22514540	902	E	nondys	NA	1
NonDys3_C09	C	16014737	902	E	nondys	NA	1
NonDys3_C09	D	1782250	902	E	nondys	NA	1
NonDys3_C09	D	16158748	902	E	nondys	NA	1
NonDys3_C09	E	0	902	E	nondys	NA	1
NonDys3_C10	A	10343830	902	E	nondys	NA	1
NonDys3_C10	A	21216815	902	E	nondys	NA	1
NonDys3_C10	A	25415933	902	E	nondys	NA	1
NonDys3_C10	B	984938	902	E	nondys	NA	1
NonDys3_C10	B	7417043	902	E	nondys	NA	1
NonDys3_C10	C	2328530	902	E	nondys	NA	1
NonDys3_C10	C	8950833	902	E	nondys	NA	1
NonDys3_C10	D	3474329	902	E	nondys	NA	1
NonDys3_C10	E	12390640	902	E	nondys	NA	1
NonDys3_C11	A	10274933	902	E	nondys	NA	1
NonDys3_C11	A	14694881	902	E	nondys	NA	1
NonDys3_C11	A	20926854	902	E	nondys	NA	1
NonDys3_C11	B	1233276	902	E	nondys	NA	1
NonDys3_C11	C	1878431	902	E	nondys	NA	1
NonDys3_C11	C	4127379	902	E	nondys	NA	1
NonDys3_C11	D	1607072	902	E	nondys	NA	1
NonDys3_C11	D	6831131	902	E	nondys	NA	1
NonDys3_C11	D	20754364	902	E	nondys	NA	1
NonDys3_C11	E	22056416	902	E	nondys	NA	1
NonDys3_C12	A	0	902	E	nondys	NA	1
NonDys3_C12	B	1945116	902	E	nondys	NA	1
NonDys3_C12	C	7609129	902	E	nondys	NA	1
NonDys3_C12	C	19743204	902	E	nondys	NA	1
NonDys3_C12	D	3187194	902	E	nondys	NA	1
NonDys3_C12	D	21432142	902	E	nondys	NA	1
NonDys3_C12	E	0	902	E	nondys	NA	1
NonDys3_D02	A	14454455	102	E	nondys	NA	1
NonDys3_D02	B	17341786	102	E	nondys	NA	1
NonDys3_D02	B	22954545	102	E	nondys	NA	1
NonDys3_D02	C	0	102	E	nondys	NA	1
NonDys3_D02	D	18826953	102	E	nondys	NA	1
NonDys3_D02	D	22779224	102	E	nondys	NA	1
NonDys3_D02	E	0	102	E	nondys	NA	1
NonDys3_D03	A	0	102	E	nondys	NA	1
NonDys3_D03	B	17278152	102	E	nondys	NA	1
NonDys3_D03	C	0	102	E	nondys	NA	1
NonDys3_D03	D	12874473	102	E	nondys	NA	1
NonDys3_D03	D	19785370	102	E	nondys	NA	1
NonDys3_D03	E	1645158	102	E	nondys	NA	1
NonDys3_D04	A	14762766	102	E	nondys	NA	1
NonDys3_D04	A	22444852	102	E	nondys	NA	1
NonDys3_D04	A	27715663	102	E	nondys	NA	1
NonDys3_D04	B	12974325	102	E	nondys	NA	1
NonDys3_D04	B	19380196	102	E	nondys	NA	1
NonDys3_D04	C	9847483	102	E	nondys	NA	1
NonDys3_D04	C	20347333	102	E	nondys	NA	1
NonDys3_D04	D	14508061	102	E	nondys	NA	1
NonDys3_D04	D	18808076	102	E	nondys	NA	1
NonDys3_D04	E	0	102	E	nondys	NA	1
NonDys3_D05	A	0	102	E	nondys	NA	1
NonDys3_D05	B	0	102	E	nondys	NA	1
NonDys3_D05	C	9053953	102	E	nondys	NA	1
NonDys3_D05	D	10368573	102	E	nondys	NA	1
NonDys3_D05	D	20786841	102	E	nondys	NA	1
NonDys3_D05	D	21603187	102	E	nondys	NA	1
NonDys3_D05	E	2019782	102	E	nondys	NA	1
NonDys3_D05	E	5898533	102	E	nondys	NA	1
NonDys3_D05	E	12762389	102	E	nondys	NA	1
NonDys3_D05	E	24059797	102	E	nondys	NA	1
NonDys3_D06	A	12457451	102	E	nondys	NA	1
NonDys3_D06	A	20196358	102	E	nondys	NA	1
NonDys3_D06	B	8967077	102	E	nondys	NA	1
NonDys3_D06	B	25501248	102	E	nondys	NA	1
NonDys3_D06	C	0	102	E	nondys	NA	1
NonDys3_D06	D	0	102	E	nondys	NA	1
NonDys3_D06	E	12092136	102	E	nondys	NA	1
NonDys3_D07	A	0	102	E	nondys	NA	1
NonDys3_D07	B	12043729	102	E	nondys	NA	1
NonDys3_D07	B	21426762	102	E	nondys	NA	1
NonDys3_D07	B	25891754	102	E	nondys	NA	1
NonDys3_D07	C	0	102	E	nondys	NA	1
NonDys3_D07	D	19676681	102	E	nondys	NA	1
NonDys3_D07	E	2307483	102	E	nondys	NA	1
NonDys3_D08	A	0	102	E	nondys	NA	1
NonDys3_D08	B	27215591	102	E	nondys	NA	1
NonDys3_D08	C	16863641	102	E	nondys	NA	1
NonDys3_D08	D	21875783	102	E	nondys	NA	1
NonDys3_D08	E	5146263	102	E	nondys	NA	1
NonDys3_D08	E	22363844	102	E	nondys	NA	1
NonDys3_D08	E	28784849	102	E	nondys	NA	1
NonDys3_D09	A	0	102	E	nondys	NA	1
NonDys3_D09	B	16385909	102	E	nondys	NA	1
NonDys3_D09	C	5670175	102	E	nondys	NA	1
NonDys3_D09	D	5179403	102	E	nondys	NA	1
NonDys3_D09	E	13292915	102	E	nondys	NA	1
NonDys3_D09	E	22662117	102	E	nondys	NA	1
NonDys3_D10	A	12290556	102	E	nondys	NA	1
NonDys3_D10	A	21664808	102	E	nondys	NA	1
NonDys3_D10	B	1827190	102	E	nondys	NA	1
NonDys3_D10	B	18142292	102	E	nondys	NA	1
NonDys3_D10	B	23029556	102	E	nondys	NA	1
NonDys3_D10	C	6633441	102	E	nondys	NA	1
NonDys3_D10	D	19221535	102	E	nondys	NA	1
NonDys3_D10	D	25057658	102	E	nondys	NA	1
NonDys3_D10	E	11152728	102	E	nondys	NA	1
NonDys3_D11	A	4910206	102	E	nondys	NA	1
NonDys3_D11	A	13204458	102	E	nondys	NA	1
NonDys3_D11	B	5115073	102	E	nondys	NA	1
NonDys3_D11	B	8082762	102	E	nondys	NA	1
NonDys3_D11	B	17104281	102	E	nondys	NA	1
NonDys3_D11	C	23298443	102	E	nondys	NA	1
NonDys3_D11	D	12286936	102	E	nondys	NA	1
NonDys3_D11	E	0	102	E	nondys	NA	1
NonDys3_D12	A	24764454	102	E	nondys	NA	1
NonDys3_D12	B	9106610	102	E	nondys	NA	1
NonDys3_D12	B	22807614	102	E	nondys	NA	1
NonDys3_D12	C	1273695	102	E	nondys	NA	1
NonDys3_D12	C	8721965	102	E	nondys	NA	1
NonDys3_D12	C	15899387	102	E	nondys	NA	1
NonDys3_D12	D	6328296	102	E	nondys	NA	1
NonDys3_D12	D	20014409	102	E	nondys	NA	1
NonDys3_D12	E	0	102	E	nondys	NA	1
NonDys3_E04	A	6284662	112	E	nondys	NA	1
NonDys3_E04	A	22750038	112	E	nondys	NA	1
NonDys3_E04	B	520792	112	E	nondys	NA	1
NonDys3_E04	B	4120587	112	E	nondys	NA	1
NonDys3_E04	B	17905817	112	E	nondys	NA	1
NonDys3_E04	C	15797310	112	E	nondys	NA	1
NonDys3_E04	C	20172754	112	E	nondys	NA	1
NonDys3_E04	D	12005214	112	E	nondys	NA	1
NonDys3_E04	E	6252778	112	E	nondys	NA	1
NonDys3_E04	E	21014400	112	E	nondys	NA	1
NonDys3_E05	A	26600608	112	E	nondys	NA	1
NonDys3_E05	B	11572759	112	E	nondys	NA	1
NonDys3_E05	C	0	112	E	nondys	NA	1
NonDys3_E05	D	0	112	E	nondys	NA	1
NonDys3_E05	E	15764777	112	E	nondys	NA	1
NonDys3_E05	E	27639093	112	E	nondys	NA	1
NonDys3_E06	A	5378587	112	E	nondys	NA	1
NonDys3_E06	B	14423440	112	E	nondys	NA	1
NonDys3_E06	C	12166488	112	E	nondys	NA	1
NonDys3_E06	C	20840337	112	E	nondys	NA	1
NonDys3_E06	D	0	112	E	nondys	NA	1
NonDys3_E06	E	8682077	112	E	nondys	NA	1
NonDys3_E07	A	1795055	112	E	nondys	NA	1
NonDys3_E07	B	0	112	E	nondys	NA	1
NonDys3_E07	C	0	112	E	nondys	NA	1
NonDys3_E07	D	0	112	E	nondys	NA	1
NonDys3_E07	E	27832539	112	E	nondys	NA	1
NonDys3_E08	A	13479739	112	E	nondys	NA	1
NonDys3_E08	B	0	112	E	nondys	NA	1
NonDys3_E08	C	9493678	112	E	nondys	NA	1
NonDys3_E08	C	19307942	112	E	nondys	NA	1
NonDys3_E08	D	18243282	112	E	nondys	NA	1
NonDys3_E08	E	0	112	E	nondys	NA	1
NonDys3_E09	A	22813828	112	E	nondys	NA	1
NonDys3_E09	B	4286519	112	E	nondys	NA	1
NonDys3_E09	C	11625531	112	E	nondys	NA	1
NonDys3_E09	D	17057120	112	E	nondys	NA	1
NonDys3_E09	D	22381571	112	E	nondys	NA	1
NonDys3_E09	E	22828985	112	E	nondys	NA	1
NonDys3_E10	A	20831163	112	E	nondys	NA	1
NonDys3_E10	A	23876407	112	E	nondys	NA	1
NonDys3_E10	A	27298247	112	E	nondys	NA	1
NonDys3_E10	B	15723038	112	E	nondys	NA	1
NonDys3_E10	B	20249463	112	E	nondys	NA	1
NonDys3_E10	C	0	112	E	nondys	NA	1
NonDys3_E10	D	2103977	112	E	nondys	NA	1
NonDys3_E10	D	7405476	112	E	nondys	NA	1
NonDys3_E10	E	0	112	E	nondys	NA	1
NonDys3_E11	A	0	112	E	nondys	NA	1
NonDys3_E11	B	9181289	112	E	nondys	NA	1
NonDys3_E11	C	4855781	112	E	nondys	NA	1
NonDys3_E11	D	6108356	112	E	nondys	NA	1
NonDys3_E11	E	17385252	112	E	nondys	NA	1
NonDys3_E11	E	26974770	112	E	nondys	NA	1
NonDys3_E12	A	6633884	112	E	nondys	NA	1
NonDys3_E12	A	23021851	112	E	nondys	NA	1
NonDys3_E12	B	0	112	E	nondys	NA	1
NonDys3_E12	C	4970266	112	E	nondys	NA	1
NonDys3_E12	D	4465375	112	E	nondys	NA	1
NonDys3_E12	D	7500749	112	E	nondys	NA	1
NonDys3_E12	E	27889033	112	E	nondys	NA	1
NonDys3_F01	A	5401707	122	E	nondys	NA	1
NonDys3_F01	B	14454752	122	E	nondys	NA	1
NonDys3_F01	C	12395691	122	E	nondys	NA	1
NonDys3_F01	C	20835555	122	E	nondys	NA	1
NonDys3_F01	D	0	122	E	nondys	NA	1
NonDys3_F01	E	6816443	122	E	nondys	NA	1
NonDys3_F01	E	8561420	122	E	nondys	NA	1
NonDys3_F03	A	760908	122	E	nondys	NA	1
NonDys3_F03	B	15264413	122	E	nondys	NA	1
NonDys3_F03	C	2207510	122	E	nondys	NA	1
NonDys3_F03	C	9006084	122	E	nondys	NA	1
NonDys3_F03	D	0	122	E	nondys	NA	1
NonDys3_F03	E	4951357	122	E	nondys	NA	1
NonDys3_F04	A	7569491	122	E	nondys	NA	1
NonDys3_F04	B	4893466	122	E	nondys	NA	1
NonDys3_F04	B	13543032	122	E	nondys	NA	1
NonDys3_F04	C	14475844	122	E	nondys	NA	1
NonDys3_F04	C	23724026	122	E	nondys	NA	1
NonDys3_F04	D	8708605	122	E	nondys	NA	1
NonDys3_F04	E	7916525	122	E	nondys	NA	1
NonDys3_F04	E	11816030	122	E	nondys	NA	1
NonDys3_F04	E	19996537	122	E	nondys	NA	1
NonDys3_F04	E	25834925	122	E	nondys	NA	1
NonDys3_F05	A	9740850	122	E	nondys	NA	1
NonDys3_F05	B	19484921	122	E	nondys	NA	1
NonDys3_F05	B	22627626	122	E	nondys	NA	1
NonDys3_F05	C	7505666	122	E	nondys	NA	1
NonDys3_F05	C	20665675	122	E	nondys	NA	1
NonDys3_F05	D	2262901	122	E	nondys	NA	1
NonDys3_F05	D	15898470	122	E	nondys	NA	1
NonDys3_F05	E	7154556	122	E	nondys	NA	1
NonDys3_F05	E	21400598	122	E	nondys	NA	1
NonDys3_F06	A	17523703	122	E	nondys	NA	1
NonDys3_F06	B	8262481	122	E	nondys	NA	1
NonDys3_F06	B	25727982	122	E	nondys	NA	1
NonDys3_F06	C	10093962	122	E	nondys	NA	1
NonDys3_F06	C	15627353	122	E	nondys	NA	1
NonDys3_F06	D	0	122	E	nondys	NA	1
NonDys3_F06	E	26674714	122	E	nondys	NA	1
NonDys3_F07	A	10624025	122	E	nondys	NA	1
NonDys3_F07	B	20787298	122	E	nondys	NA	1
NonDys3_F07	C	5123333	122	E	nondys	NA	1
NonDys3_F07	D	19240609	122	E	nondys	NA	1
NonDys3_F07	E	14788612	122	E	nondys	NA	1
NonDys3_F07	E	28364882	122	E	nondys	NA	1
NonDys3_F08	A	6885809	122	E	nondys	NA	1
NonDys3_F08	A	18570677	122	E	nondys	NA	1
NonDys3_F08	B	14126620	122	E	nondys	NA	1
NonDys3_F08	C	0	122	E	nondys	NA	1
NonDys3_F08	D	20389838	122	E	nondys	NA	1
NonDys3_F08	E	19102632	122	E	nondys	NA	1
NonDys3_F08	E	21180744	122	E	nondys	NA	1
NonDys3_F08	E	30543590	122	E	nondys	NA	1
NonDys3_F09	A	1648964	122	E	nondys	NA	1
NonDys3_F09	A	24277161	122	E	nondys	NA	1
NonDys3_F09	B	0	122	E	nondys	NA	1
NonDys3_F09	C	8805438	122	E	nondys	NA	1
NonDys3_F09	D	4998561	122	E	nondys	NA	1
NonDys3_F09	E	5132412	122	E	nondys	NA	1
NonDys3_F09	E	10481334	122	E	nondys	NA	1
NonDys3_F09	E	27083719	122	E	nondys	NA	1
NonDys3_F10	A	0	122	E	nondys	NA	1
NonDys3_F10	B	1541793	122	E	nondys	NA	1
NonDys3_F10	B	20394568	122	E	nondys	NA	1
NonDys3_F10	C	0	122	E	nondys	NA	1
NonDys3_F10	D	19412300	122	E	nondys	NA	1
NonDys3_F10	E	1387305	122	E	nondys	NA	1
NonDys3_F10	E	13702497	122	E	nondys	NA	1
NonDys3_F11	A	5781571	122	E	nondys	NA	1
NonDys3_F11	B	0	122	E	nondys	NA	1
NonDys3_F11	C	14631252	122	E	nondys	NA	1
NonDys3_F11	D	1097008	122	E	nondys	NA	1
NonDys3_F11	D	7199699	122	E	nondys	NA	1
NonDys3_F11	E	3535673	122	E	nondys	NA	1
NonDys3_F11	E	18718460	122	E	nondys	NA	1
NonDys3_F12	A	0	122	E	nondys	NA	1
NonDys3_F12	B	19573539	122	E	nondys	NA	1
NonDys3_F12	B	24810784	122	E	nondys	NA	1
NonDys3_F12	C	8056565	122	E	nondys	NA	1
NonDys3_F12	D	7542546	122	E	nondys	NA	1
NonDys3_F12	D	23187070	122	E	nondys	NA	1
NonDys3_F12	E	1858324	122	E	nondys	NA	1
NonDys3_F12	E	13009678	122	E	nondys	NA	1
NonDys3_G04	A	6673713	132	E	nondys	NA	1
NonDys3_G04	A	26492509	132	E	nondys	NA	1
NonDys3_G04	B	4568684	132	E	nondys	NA	1
NonDys3_G04	B	13662878	132	E	nondys	NA	1
NonDys3_G04	B	19486027	132	E	nondys	NA	1
NonDys3_G04	C	9321740	132	E	nondys	NA	1
NonDys3_G04	D	23617446	132	E	nondys	NA	1
NonDys3_G04	E	3500928	132	E	nondys	NA	1
NonDys3_G04	E	12056813	132	E	nondys	NA	1
NonDys3_G04	E	15474527	132	E	nondys	NA	1
NonDys3_G05	A	5528819	132	E	nondys	NA	1
NonDys3_G05	B	24187368	132	E	nondys	NA	1
NonDys3_G05	C	24053468	132	E	nondys	NA	1
NonDys3_G05	D	4519452	132	E	nondys	NA	1
NonDys3_G05	D	22515177	132	E	nondys	NA	1
NonDys3_G05	E	0	132	E	nondys	NA	1
NonDys3_G06	A	14432132	132	E	nondys	NA	1
NonDys3_G06	B	0	132	E	nondys	NA	1
NonDys3_G06	C	0	132	E	nondys	NA	1
NonDys3_G06	D	10384495	132	E	nondys	NA	1
NonDys3_G06	D	23409178	132	E	nondys	NA	1
NonDys3_G06	E	9288812	132	E	nondys	NA	1
NonDys3_G06	E	27425375	132	E	nondys	NA	1
NonDys3_G07	A	13204264	132	E	nondys	NA	1
NonDys3_G07	A	22134236	132	E	nondys	NA	1
NonDys3_G07	B	0	132	E	nondys	NA	1
NonDys3_G07	C	9178709	132	E	nondys	NA	1
NonDys3_G07	C	21033713	132	E	nondys	NA	1
NonDys3_G07	D	2154529	132	E	nondys	NA	1
NonDys3_G07	E	14942101	132	E	nondys	NA	1
NonDys3_G07	E	21381068	132	E	nondys	NA	1
NonDys3_G07	E	29220693	132	E	nondys	NA	1
NonDys3_G08	A	2714582	132	E	nondys	NA	1
NonDys3_G08	A	6260582	132	E	nondys	NA	1
NonDys3_G08	B	9322478	132	E	nondys	NA	1
NonDys3_G08	B	19192970	132	E	nondys	NA	1
NonDys3_G08	B	23440919	132	E	nondys	NA	1
NonDys3_G08	C	7917129	132	E	nondys	NA	1
NonDys3_G08	D	20895576	132	E	nondys	NA	1
NonDys3_G08	D	24176020	132	E	nondys	NA	1
NonDys3_G08	E	4684781	132	E	nondys	NA	1
NonDys3_G08	E	9341996	132	E	nondys	NA	1
NonDys3_G08	E	18808258	132	E	nondys	NA	1
NonDys3_G08	E	28885539	132	E	nondys	NA	1
NonDys3_G09	A	14436966	132	E	nondys	NA	1
NonDys3_G09	B	17387758	132	E	nondys	NA	1
NonDys3_G09	B	22419349	132	E	nondys	NA	1
NonDys3_G09	C	0	132	E	nondys	NA	1
NonDys3_G09	D	19599875	132	E	nondys	NA	1
NonDys3_G09	D	21764651	132	E	nondys	NA	1
NonDys3_G09	E	0	132	E	nondys	NA	1
NonDys3_G10	A	19952125	132	E	nondys	NA	1
NonDys3_G10	B	12030858	132	E	nondys	NA	1
NonDys3_G10	B	19236385	132	E	nondys	NA	1
NonDys3_G10	C	9191518	132	E	nondys	NA	1
NonDys3_G10	C	12824812	132	E	nondys	NA	1
NonDys3_G10	D	0	132	E	nondys	NA	1
NonDys3_G10	E	10271636	132	E	nondys	NA	1
NonDys3_G10	E	22302246	132	E	nondys	NA	1
NonDys3_G11	A	637669	132	E	nondys	NA	1
NonDys3_G11	A	8241349	132	E	nondys	NA	1
NonDys3_G11	B	23424237	132	E	nondys	NA	1
NonDys3_G11	C	0	132	E	nondys	NA	1
NonDys3_G11	D	2664883	132	E	nondys	NA	1
NonDys3_G11	D	13360078	132	E	nondys	NA	1
NonDys3_G11	D	21282585	132	E	nondys	NA	1
NonDys3_G11	E	16746064	132	E	nondys	NA	1
NonDys3_G12	A	6584333	132	E	nondys	NA	1
NonDys3_G12	A	12662039	132	E	nondys	NA	1
NonDys3_G12	A	26870532	132	E	nondys	NA	1
NonDys3_G12	B	16312292	132	E	nondys	NA	1
NonDys3_G12	C	5809170	132	E	nondys	NA	1
NonDys3_G12	C	16289951	132	E	nondys	NA	1
NonDys3_G12	D	4985970	132	E	nondys	NA	1
NonDys3_G12	E	2345836	132	E	nondys	NA	1
NonDys3_G12	E	12295386	132	E	nondys	NA	1
NonDys3_G12	E	23336132	132	E	nondys	NA	1
NonDys3_H02	A	13396692	142	E	nondys	NA	1
NonDys3_H02	B	7655905	142	E	nondys	NA	1
NonDys3_H02	B	23334551	142	E	nondys	NA	1
NonDys3_H02	C	11702423	142	E	nondys	NA	1
NonDys3_H02	D	0	142	E	nondys	NA	1
NonDys3_H02	E	15260857	142	E	nondys	NA	1
NonDys3_H06	A	10078047	142	E	nondys	NA	1
NonDys3_H06	A	17960025	142	E	nondys	NA	1
NonDys3_H06	B	9525185	142	E	nondys	NA	1
NonDys3_H06	B	25893224	142	E	nondys	NA	1
NonDys3_H06	C	0	142	E	nondys	NA	1
NonDys3_H06	D	6003341	142	E	nondys	NA	1
NonDys3_H06	E	25660773	142	E	nondys	NA	1
NonDys3_H07	A	1245806	142	E	nondys	NA	1
NonDys3_H07	A	12681575	142	E	nondys	NA	1
NonDys3_H07	A	21767791	142	E	nondys	NA	1
NonDys3_H07	B	0	142	E	nondys	NA	1
NonDys3_H07	C	14965637	142	E	nondys	NA	1
NonDys3_H07	D	0	142	E	nondys	NA	1
NonDys3_H07	E	10189472	142	E	nondys	NA	1
NonDys3_H07	E	20858174	142	E	nondys	NA	1
NonDys3_H08	A	4927121	142	E	nondys	NA	1
NonDys3_H08	A	20279275	142	E	nondys	NA	1
NonDys3_H08	B	17145546	142	E	nondys	NA	1
NonDys3_H08	C	4769810	142	E	nondys	NA	1
NonDys3_H08	C	21885272	142	E	nondys	NA	1
NonDys3_H08	D	10758291	142	E	nondys	NA	1
NonDys3_H08	D	22941057	142	E	nondys	NA	1
NonDys3_H08	E	3465640	142	E	nondys	NA	1
NonDys3_H08	E	15843790	142	E	nondys	NA	1
NonDys3_H08	E	25358492	142	E	nondys	NA	1
NonDys3_H09	A	5565275	142	E	nondys	NA	1
NonDys3_H09	B	23492122	142	E	nondys	NA	1
NonDys3_H09	C	9507913	142	E	nondys	NA	1
NonDys3_H09	D	4554404	142	E	nondys	NA	1
NonDys3_H09	D	20118864	142	E	nondys	NA	1
NonDys3_H09	E	2476155	142	E	nondys	NA	1
NonDys3_H09	E	17711886	142	E	nondys	NA	1
NonDys3_H10	A	0	142	E	nondys	NA	1
NonDys3_H10	B	0	142	E	nondys	NA	1
NonDys3_H10	C	1801162	142	E	nondys	NA	1
NonDys3_H10	C	9554198	142	E	nondys	NA	1
NonDys3_H10	C	14797476	142	E	nondys	NA	1
NonDys3_H10	C	19720453	142	E	nondys	NA	1
NonDys3_H10	D	15857968	142	E	nondys	NA	1
NonDys3_H10	D	25107764	142	E	nondys	NA	1
NonDys3_H10	E	0	142	E	nondys	NA	1
NonDys3_H11	A	0	142	E	nondys	NA	1
NonDys3_H11	B	11420028	142	E	nondys	NA	1
NonDys3_H11	B	17723641	142	E	nondys	NA	1
NonDys3_H11	B	21040755	142	E	nondys	NA	1
NonDys3_H11	C	0	142	E	nondys	NA	1
NonDys3_H11	D	3746282	142	E	nondys	NA	1
NonDys3_H11	D	20512547	142	E	nondys	NA	1
NonDys3_H11	E	0	142	E	nondys	NA	1
NonDys3_H12	A	8546457	142	E	nondys	NA	1
NonDys3_H12	A	21975711	142	E	nondys	NA	1
NonDys3_H12	B	11937723	142	E	nondys	NA	1
NonDys3_H12	B	19637813	142	E	nondys	NA	1
NonDys3_H12	C	7426851	142	E	nondys	NA	1
NonDys3_H12	C	17876851	142	E	nondys	NA	1
NonDys3_H12	D	12979693	142	E	nondys	NA	1
NonDys3_H12	D	20964004	142	E	nondys	NA	1
NonDys3_H12	E	5346921	142	E	nondys	NA	1
NonDys3_H12	E	9382714	142	E	nondys	NA	1
NonDys3_H12	E	29789708	142	E	nondys	NA	1
Dys15_A05	A	23968487	4016	E	dys	high	2
Dys15_A05	B	16063903	4016	E	dys	high	2
Dys15_A05	C	8487979	4016	E	dys	high	2
Dys15_A05	C	18864038	4016	E	dys	high	2
Dys15_A05	D	0	4016	E	dys	high	2
Dys15_A05	E	25420316	4016	E	dys	high	2
Dys15_A06	A	0	4016	E	dys	high	2
Dys15_A06	B	11818440	4016	E	dys	high	2
Dys15_A06	C	2250883	4016	E	dys	high	2
Dys15_A06	C	8792789	4016	E	dys	high	2
Dys15_A06	D	10325600	4016	E	dys	high	2
Dys15_A06	D	20467483	4016	E	dys	high	2
Dys15_A06	E	0	4016	E	dys	high	2
Dys15_A07	A	6620895	4016	E	dys	high	2
Dys15_A07	A	14095010	4016	E	dys	high	2
Dys15_A07	B	1790021	4016	E	dys	high	2
Dys15_A07	B	3583023	4016	E	dys	high	2
Dys15_A07	B	22758009	4016	E	dys	high	2
Dys15_A07	C	6876025	4016	E	dys	high	2
Dys15_A07	C	12062636	4016	E	dys	high	2
Dys15_A07	C	18196721	4016	E	dys	high	2
Dys15_A07	D	3426404	4016	E	dys	high	2
Dys15_A07	D	7159733	4016	E	dys	high	2
Dys15_A07	D	16863627	4016	E	dys	high	2
Dys15_A07	D	22179397	4016	E	dys	high	2
Dys15_A07	E	27980667	4016	E	dys	high	2
Dys15_A08	A	4252307	4016	E	dys	high	2
Dys15_A08	A	9702722	4016	E	dys	high	2
Dys15_A08	A	14208883	4016	E	dys	high	2
Dys15_A08	A	26090340	4016	E	dys	high	2
Dys15_A08	B	0	4016	E	dys	high	2
Dys15_A08	C	21947829	4016	E	dys	high	2
Dys15_A08	D	0	4016	E	dys	high	2
Dys15_A08	E	7082881	4016	E	dys	high	2
Dys15_A09	A	10214787	4016	E	dys	high	2
Dys15_A09	B	9872810	4016	E	dys	high	2
Dys15_A09	C	9006571	4016	E	dys	high	2
Dys15_A09	C	20329147	4016	E	dys	high	2
Dys15_A09	D	0	4016	E	dys	high	2
Dys15_A09	E	5057096	4016	E	dys	high	2
Dys15_A09	E	21076392	4016	E	dys	high	2
Dys15_A10	A	22229324	4016	E	dys	high	2
Dys15_A10	B	26027503	4016	E	dys	high	2
Dys15_A10	C	1250952	4016	E	dys	high	2
Dys15_A10	C	7313301	4016	E	dys	high	2
Dys15_A10	C	18651174	4016	E	dys	high	2
Dys15_A10	D	9377456	4016	E	dys	high	2
Dys15_A10	D	10623256	4016	E	dys	high	2
Dys15_A10	D	12785391	4016	E	dys	high	2
Dys15_A10	D	22817374	4016	E	dys	high	2
Dys15_A10	E	5386242	4016	E	dys	high	2
Dys15_A11	A	17336557	4016	E	dys	high	2
Dys15_A11	B	8383342	4016	E	dys	high	2
Dys15_A11	B	21727098	4016	E	dys	high	2
Dys15_A11	C	6784157	4016	E	dys	high	2
Dys15_A11	C	9137527	4016	E	dys	high	2
Dys15_A11	D	17164986	4016	E	dys	high	2
Dys15_A11	E	2450860	4016	E	dys	high	2
Dys15_A11	E	8519151	4016	E	dys	high	2
Dys15_A11	E	26001279	4016	E	dys	high	2
Dys15_A12	A	19157945	4016	E	dys	high	2
Dys15_A12	B	0	4016	E	dys	high	2
Dys15_A12	C	11434227	4016	E	dys	high	2
Dys15_A12	D	0	4016	E	dys	high	2
Dys15_A12	E	25909616	4016	E	dys	high	2
Dys15_B05	A	0	4016	E	dys	high	2
Dys15_B05	B	9515235	4016	E	dys	high	2
Dys15_B05	B	17876689	4016	E	dys	high	2
Dys15_B05	C	16933178	4016	E	dys	high	2
Dys15_B05	D	11548288	4016	E	dys	high	2
Dys15_B05	D	21720103	4016	E	dys	high	2
Dys15_B05	E	9447664	4016	E	dys	high	2
Dys15_B05	E	12387339	4016	E	dys	high	2
Dys15_B05	E	27653783	4016	E	dys	high	2
Dys15_B06	A	12359447	4016	E	dys	high	2
Dys15_B06	A	20850419	4016	E	dys	high	2
Dys15_B06	B	7611079	4016	E	dys	high	2
Dys15_B06	B	23262375	4016	E	dys	high	2
Dys15_B06	C	9458814	4016	E	dys	high	2
Dys15_B06	C	14605251	4016	E	dys	high	2
Dys15_B06	D	16076581	4016	E	dys	high	2
Dys15_B06	E	1644201	4016	E	dys	high	2
Dys15_B08	A	27434757	4016	E	dys	high	2
Dys15_B08	B	8140842	4016	E	dys	high	2
Dys15_B08	C	1707333	4016	E	dys	high	2
Dys15_B08	C	14886644	4016	E	dys	high	2
Dys15_B08	C	18195320	4016	E	dys	high	2
Dys15_B08	D	0	4016	E	dys	high	2
Dys15_B08	E	8831409	4016	E	dys	high	2
Dys15_B08	E	21092061	4016	E	dys	high	2
Dys15_B09	A	1648309	4016	E	dys	high	2
Dys15_B09	A	16333918	4016	E	dys	high	2
Dys15_B09	B	18456740	4016	E	dys	high	2
Dys15_B09	C	0	4016	E	dys	high	2
Dys15_B09	D	10935914	4016	E	dys	high	2
Dys15_B09	D	20033346	4016	E	dys	high	2
Dys15_B09	E	5790372	4016	E	dys	high	2
Dys15_B10	A	15574460	4016	E	dys	high	2
Dys15_B10	B	20906240	4016	E	dys	high	2
Dys15_B10	C	12447100	4016	E	dys	high	2
Dys15_B10	D	2911155	4016	E	dys	high	2
Dys15_B10	D	17774573	4016	E	dys	high	2
Dys15_B10	D	22148071	4016	E	dys	high	2
Dys15_B10	E	16626667	4016	E	dys	high	2
Dys15_B11	A	0	4016	E	dys	high	2
Dys15_B11	B	7320932	4016	E	dys	high	2
Dys15_B11	C	12137985	4016	E	dys	high	2
Dys15_B11	C	24596164	4016	E	dys	high	2
Dys15_B11	D	6022836	4016	E	dys	high	2
Dys15_B11	E	9397868	4016	E	dys	high	2
Dys15_B11	E	19616422	4016	E	dys	high	2
Dys15_B12	A	0	4016	E	dys	high	2
Dys15_B12	B	23887484	4016	E	dys	high	2
Dys15_B12	C	5686998	4016	E	dys	high	2
Dys15_B12	D	10913752	4016	E	dys	high	2
Dys15_B12	D	21070994	4016	E	dys	high	2
Dys15_B12	E	11865195	4016	E	dys	high	2
Dys15_B12	E	30092738	4016	E	dys	high	2
Dys15_C01	A	0	4016	E	dys	high	2
Dys15_C01	B	5272300	4016	E	dys	high	2
Dys15_C01	B	22050386	4016	E	dys	high	2
Dys15_C01	C	0	4016	E	dys	high	2
Dys15_C01	D	0	4016	E	dys	high	2
Dys15_C01	E	26801918	4016	E	dys	high	2
Dys15_C03	A	10257932	4016	E	dys	high	2
Dys15_C03	A	12238710	4016	E	dys	high	2
Dys15_C03	B	0	4016	E	dys	high	2
Dys15_C03	C	6181072	4016	E	dys	high	2
Dys15_C03	C	22871763	4016	E	dys	high	2
Dys15_C03	C	24662091	4016	E	dys	high	2
Dys15_C03	D	13592028	4016	E	dys	high	2
Dys15_C03	D	21506084	4016	E	dys	high	2
Dys15_C03	D	22718186	4016	E	dys	high	2
Dys15_C03	E	7312124	4016	E	dys	high	2
Dys15_C05	A	5859136	4016	E	dys	high	2
Dys15_C05	B	27035531	4016	E	dys	high	2
Dys15_C05	C	3711230	4016	E	dys	high	2
Dys15_C05	C	10517909	4016	E	dys	high	2
Dys15_C05	C	19961436	4016	E	dys	high	2
Dys15_C05	D	19047007	4016	E	dys	high	2
Dys15_C05	E	24639675	4016	E	dys	high	2
Dys15_C06	A	4325902	4016	E	dys	high	2
Dys15_C06	A	11837369	4016	E	dys	high	2
Dys15_C06	B	11909919	4016	E	dys	high	2
Dys15_C06	B	16906999	4016	E	dys	high	2
Dys15_C06	C	0	4016	E	dys	high	2
Dys15_C06	D	12089482	4016	E	dys	high	2
Dys15_C06	E	13926818	4016	E	dys	high	2
Dys15_C08	A	14175240	4016	E	dys	high	2
Dys15_C08	B	18757374	4016	E	dys	high	2
Dys15_C08	C	9100590	4016	E	dys	high	2
Dys15_C08	D	0	4016	E	dys	high	2
Dys15_C08	E	19219501	4016	E	dys	high	2
Dys15_C09	A	12074687	4016	E	dys	high	2
Dys15_C09	A	18038853	4016	E	dys	high	2
Dys15_C09	B	0	4016	E	dys	high	2
Dys15_C09	C	8159922	4016	E	dys	high	2
Dys15_C09	D	20946388	4016	E	dys	high	2
Dys15_C09	E	11645561	4016	E	dys	high	2
Dys15_C09	E	24299077	4016	E	dys	high	2
Dys15_C10	A	23428602	4016	E	dys	high	2
Dys15_C10	B	10106651	4016	E	dys	high	2
Dys15_C10	C	6193653	4016	E	dys	high	2
Dys15_C10	C	15146145	4016	E	dys	high	2
Dys15_C10	D	23095361	4016	E	dys	high	2
Dys15_C10	E	15267913	4016	E	dys	high	2
Dys15_C10	E	28268499	4016	E	dys	high	2
Dys15_C11	A	14229169	4016	E	dys	high	2
Dys15_C11	A	17411867	4016	E	dys	high	2
Dys15_C11	A	22875288	4016	E	dys	high	2
Dys15_C11	B	11587122	4016	E	dys	high	2
Dys15_C11	B	21313657	4016	E	dys	high	2
Dys15_C11	C	13420680	4016	E	dys	high	2
Dys15_C11	D	4665103	4016	E	dys	high	2
Dys15_C11	D	18098147	4016	E	dys	high	2
Dys15_C11	E	6606233	4016	E	dys	high	2
Dys15_C12	A	22564864	4016	E	dys	high	2
Dys15_C12	B	19795575	4016	E	dys	high	2
Dys15_C12	C	0	4016	E	dys	high	2
Dys15_C12	D	7289201	4016	E	dys	high	2
Dys15_C12	D	24341224	4016	E	dys	high	2
Dys15_C12	E	22207525	4016	E	dys	high	2
Dys15_D05	A	0	4029	E	dys	high	2
Dys15_D05	B	7375723	4029	E	dys	high	2
Dys15_D05	B	21795789	4029	E	dys	high	2
Dys15_D05	B	24395994	4029	E	dys	high	2
Dys15_D05	C	13423104	4029	E	dys	high	2
Dys15_D05	C	23578057	4029	E	dys	high	2
Dys15_D05	D	0	4029	E	dys	high	2
Dys15_D05	E	2260729	4029	E	dys	high	2
Dys15_D05	E	17984487	4029	E	dys	high	2
Dys15_D06	A	21556304	4029	E	dys	high	2
Dys15_D06	A	22961850	4029	E	dys	high	2
Dys15_D06	B	18675538	4029	E	dys	high	2
Dys15_D06	C	3493265	4029	E	dys	high	2
Dys15_D06	C	11475730	4029	E	dys	high	2
Dys15_D06	D	5017752	4029	E	dys	high	2
Dys15_D06	D	22233282	4029	E	dys	high	2
Dys15_D06	D	23562378	4029	E	dys	high	2
Dys15_D06	E	0	4029	E	dys	high	2
Dys15_D08	A	0	4029	E	dys	high	2
Dys15_D08	B	23438834	4029	E	dys	high	2
Dys15_D08	C	5106706	4029	E	dys	high	2
Dys15_D08	C	13642487	4029	E	dys	high	2
Dys15_D08	D	0	4029	E	dys	high	2
Dys15_D08	E	13807966	4029	E	dys	high	2
Dys15_D08	E	27931613	4029	E	dys	high	2
Dys15_D09	A	0	4029	E	dys	high	2
Dys15_D09	B	9308633	4029	E	dys	high	2
Dys15_D09	B	17759069	4029	E	dys	high	2
Dys15_D09	B	22217587	4029	E	dys	high	2
Dys15_D09	C	1703935	4029	E	dys	high	2
Dys15_D09	D	0	4029	E	dys	high	2
Dys15_D09	E	18692869	4029	E	dys	high	2
Dys15_D09	E	27185965	4029	E	dys	high	2
Dys15_D10	A	0	4029	E	dys	high	2
Dys15_D10	B	4415854	4029	E	dys	high	2
Dys15_D10	B	17610424	4029	E	dys	high	2
Dys15_D10	C	20612969	4029	E	dys	high	2
Dys15_D10	D	22816807	4029	E	dys	high	2
Dys15_D10	E	3289769	4029	E	dys	high	2
Dys15_D10	E	20096005	4029	E	dys	high	2
Dys15_D10	E	27925558	4029	E	dys	high	2
Dys15_D11	A	21553765	4029	E	dys	high	2
Dys15_D11	B	7240499	4029	E	dys	high	2
Dys15_D11	C	0	4029	E	dys	high	2
Dys15_D11	D	13915470	4029	E	dys	high	2
Dys15_D11	D	25104424	4029	E	dys	high	2
Dys15_D11	E	10185113	4029	E	dys	high	2
Dys15_D12	A	0	4029	E	dys	high	2
Dys15_D12	B	7406498	4029	E	dys	high	2
Dys15_D12	B	19332629	4029	E	dys	high	2
Dys15_D12	C	14508694	4029	E	dys	high	2
Dys15_D12	D	6558465	4029	E	dys	high	2
Dys15_D12	D	20170780	4029	E	dys	high	2
Dys15_D12	D	23602329	4029	E	dys	high	2
Dys15_D12	E	10871189	4029	E	dys	high	2
Dys15_D12	E	27807068	4029	E	dys	high	2
Dys15_E02	A	0	4029	E	dys	high	2
Dys15_E02	B	1132184	4029	E	dys	high	2
Dys15_E02	B	18394962	4029	E	dys	high	2
Dys15_E02	C	6875875	4029	E	dys	high	2
Dys15_E02	C	15201503	4029	E	dys	high	2
Dys15_E02	D	11319228	4029	E	dys	high	2
Dys15_E02	E	2128138	4029	E	dys	high	2
Dys15_E02	E	13005463	4029	E	dys	high	2
Dys15_E04	A	0	4029	E	dys	high	2
Dys15_E04	B	7552571	4029	E	dys	high	2
Dys15_E04	C	0	4029	E	dys	high	2
Dys15_E04	D	8441415	4029	E	dys	high	2
Dys15_E04	E	13208777	4029	E	dys	high	2
Dys15_E05	A	21573858	4029	E	dys	high	2
Dys15_E05	B	4042892	4029	E	dys	high	2
Dys15_E05	B	24703082	4029	E	dys	high	2
Dys15_E05	C	12228200	4029	E	dys	high	2
Dys15_E05	C	22162444	4029	E	dys	high	2
Dys15_E05	D	18793870	4029	E	dys	high	2
Dys15_E05	E	7494909	4029	E	dys	high	2
Dys15_E06	A	21554754	4029	E	dys	high	2
Dys15_E06	B	0	4029	E	dys	high	2
Dys15_E06	C	1558244	4029	E	dys	high	2
Dys15_E06	C	5578451	4029	E	dys	high	2
Dys15_E06	D	0	4029	E	dys	high	2
Dys15_E06	E	17062668	4029	E	dys	high	2
Dys15_E06	E	27849145	4029	E	dys	high	2
Dys15_E07	A	21557956	4029	E	dys	high	2
Dys15_E07	B	9476613	4029	E	dys	high	2
Dys15_E07	B	25602389	4029	E	dys	high	2
Dys15_E07	C	12059089	4029	E	dys	high	2
Dys15_E07	D	7695743	4029	E	dys	high	2
Dys15_E07	D	16264240	4029	E	dys	high	2
Dys15_E07	D	22744668	4029	E	dys	high	2
Dys15_E07	E	8141218	4029	E	dys	high	2
Dys15_E07	E	15951839	4029	E	dys	high	2
Dys15_E07	E	31656911	4029	E	dys	high	2
Dys15_E08	A	21557956	4029	E	dys	high	2
Dys15_E08	B	14431007	4029	E	dys	high	2
Dys15_E08	B	20207105	4029	E	dys	high	2
Dys15_E08	C	2096790	4029	E	dys	high	2
Dys15_E08	C	12998277	4029	E	dys	high	2
Dys15_E08	D	24486982	4029	E	dys	high	2
Dys15_E08	E	4944196	4029	E	dys	high	2
Dys15_E08	E	16315749	4029	E	dys	high	2
Dys15_E09	A	0	4029	E	dys	high	2
Dys15_E09	B	1736035	4029	E	dys	high	2
Dys15_E09	B	9227940	4029	E	dys	high	2
Dys15_E09	C	9187866	4029	E	dys	high	2
Dys15_E09	D	17751235	4029	E	dys	high	2
Dys15_E09	D	24448908	4029	E	dys	high	2
Dys15_E09	E	4716349	4029	E	dys	high	2
Dys15_E10	A	24834891	4029	E	dys	high	2
Dys15_E10	B	2346466	4029	E	dys	high	2
Dys15_E10	C	8937358	4029	E	dys	high	2
Dys15_E10	D	14420352	4029	E	dys	high	2
Dys15_E10	D	19276601	4029	E	dys	high	2
Dys15_E10	D	24209935	4029	E	dys	high	2
Dys15_E10	E	4667175	4029	E	dys	high	2
Dys15_E11	A	0	4029	E	dys	high	2
Dys15_E11	B	0	4029	E	dys	high	2
Dys15_E11	C	0	4029	E	dys	high	2
Dys15_E11	D	15828614	4029	E	dys	high	2
Dys15_E11	E	0	4029	E	dys	high	2
Dys15_E12	A	21561123	4029	E	dys	high	2
Dys15_E12	B	9883088	4029	E	dys	high	2
Dys15_E12	C	4830356	4029	E	dys	high	2
Dys15_E12	C	15267357	4029	E	dys	high	2
Dys15_E12	D	6711533	4029	E	dys	high	2
Dys15_E12	D	18222988	4029	E	dys	high	2
Dys15_E12	E	13056155	4029	E	dys	high	2
Dys15_F02	A	0	4029	E	dys	high	2
Dys15_F02	B	4869963	4029	E	dys	high	2
Dys15_F02	B	21164285	4029	E	dys	high	2
Dys15_F02	C	6922736	4029	E	dys	high	2
Dys15_F02	D	0	4029	E	dys	high	2
Dys15_F02	E	20087565	4029	E	dys	high	2
Dys15_F02	E	30389328	4029	E	dys	high	2
Dys15_F05	A	0	4029	E	dys	high	2
Dys15_F05	B	17722374	4029	E	dys	high	2
Dys15_F05	C	0	4029	E	dys	high	2
Dys15_F05	D	0	4029	E	dys	high	2
Dys15_F05	E	3917042	4029	E	dys	high	2
Dys15_F06	A	21568059	4029	E	dys	high	2
Dys15_F06	B	1332891	4029	E	dys	high	2
Dys15_F06	B	7787472	4029	E	dys	high	2
Dys15_F06	C	21285563	4029	E	dys	high	2
Dys15_F06	D	19938537	4029	E	dys	high	2
Dys15_F06	E	9829993	4029	E	dys	high	2
Dys15_F07	A	21556136	4029	E	dys	high	2
Dys15_F07	A	24036944	4029	E	dys	high	2
Dys15_F07	B	0	4029	E	dys	high	2
Dys15_F07	C	0	4029	E	dys	high	2
Dys15_F07	D	24652103	4029	E	dys	high	2
Dys15_F07	E	0	4029	E	dys	high	2
Dys15_F08	A	0	4029	E	dys	high	2
Dys15_F08	B	7397774	4029	E	dys	high	2
Dys15_F08	B	19202491	4029	E	dys	high	2
Dys15_F08	C	5428370	4029	E	dys	high	2
Dys15_F08	C	22881693	4029	E	dys	high	2
Dys15_F08	D	21732819	4029	E	dys	high	2
Dys15_F08	E	0	4029	E	dys	high	2
Dys15_F09	A	0	4029	E	dys	high	2
Dys15_F09	B	18687372	4029	E	dys	high	2
Dys15_F09	C	11681833	4029	E	dys	high	2
Dys15_F09	C	19225074	4029	E	dys	high	2
Dys15_F09	D	16541679	4029	E	dys	high	2
Dys15_F09	E	16644012	4029	E	dys	high	2
Dys15_F09	E	31779865	4029	E	dys	high	2
Dys15_F10	A	25755165	4029	E	dys	high	2
Dys15_F10	B	8190865	4029	E	dys	high	2
Dys15_F10	B	11037942	4029	E	dys	high	2
Dys15_F10	B	19631558	4029	E	dys	high	2
Dys15_F10	C	14547639	4029	E	dys	high	2
Dys15_F10	D	17122970	4029	E	dys	high	2
Dys15_F10	E	7214422	4029	E	dys	high	2
Dys15_F11	A	0	4029	E	dys	high	2
Dys15_F11	B	19878373	4029	E	dys	high	2
Dys15_F11	B	23890303	4029	E	dys	high	2
Dys15_F11	C	16477664	4029	E	dys	high	2
Dys15_F11	D	6009919	4029	E	dys	high	2
Dys15_F11	D	16701515	4029	E	dys	high	2
Dys15_F11	E	2666493	4029	E	dys	high	2
Dys15_F11	E	12853152	4029	E	dys	high	2
Dys15_F12	A	21569283	4029	E	dys	high	2
Dys15_F12	B	4234512	4029	E	dys	high	2
Dys15_F12	C	20162954	4029	E	dys	high	2
Dys15_F12	C	21514114	4029	E	dys	high	2
Dys15_F12	D	1051734	4029	E	dys	high	2
Dys15_F12	D	22168415	4029	E	dys	high	2
Dys15_F12	E	12918811	4029	E	dys	high	2
Dys15_F12	E	26453800	4029	E	dys	high	2
Dys15_G03	A	21578749	4029	E	dys	high	2
Dys15_G03	B	1429430	4029	E	dys	high	2
Dys15_G03	B	8905137	4029	E	dys	high	2
Dys15_G03	C	5017523	4029	E	dys	high	2
Dys15_G03	D	10578629	4029	E	dys	high	2
Dys15_G03	D	19433610	4029	E	dys	high	2
Dys15_G03	E	6466605	4029	E	dys	high	2
Dys15_G03	E	9993528	4029	E	dys	high	2
Dys15_G03	E	26438891	4029	E	dys	high	2
Dys15_G04	A	0	4029	E	dys	high	2
Dys15_G04	B	7458125	4029	E	dys	high	2
Dys15_G04	C	6287926	4029	E	dys	high	2
Dys15_G04	C	12622770	4029	E	dys	high	2
Dys15_G04	C	15529010	4029	E	dys	high	2
Dys15_G04	D	6394431	4029	E	dys	high	2
Dys15_G04	D	20015352	4029	E	dys	high	2
Dys15_G04	E	16812212	4029	E	dys	high	2
Dys15_G05	A	21571393	4029	E	dys	high	2
Dys15_G05	B	1277912	4029	E	dys	high	2
Dys15_G05	C	9027466	4029	E	dys	high	2
Dys15_G05	C	15256835	4029	E	dys	high	2
Dys15_G05	C	23548175	4029	E	dys	high	2
Dys15_G05	D	4946415	4029	E	dys	high	2
Dys15_G05	D	15011884	4029	E	dys	high	2
Dys15_G05	E	3982816	4029	E	dys	high	2
Dys15_G06	A	21590358	4029	E	dys	high	2
Dys15_G06	B	8225922	4029	E	dys	high	2
Dys15_G06	B	24151364	4029	E	dys	high	2
Dys15_G06	C	0	4029	E	dys	high	2
Dys15_G06	D	16525040	4029	E	dys	high	2
Dys15_G06	E	32273478	4029	E	dys	high	2
Dys15_G07	A	22655502	4029	E	dys	high	2
Dys15_G07	B	0	4029	E	dys	high	2
Dys15_G07	C	11441751	4029	E	dys	high	2
Dys15_G07	C	14974208	4029	E	dys	high	2
Dys15_G07	D	0	4029	E	dys	high	2
Dys15_G07	E	9486878	4029	E	dys	high	2
Dys15_G08	A	21563657	4029	E	dys	high	2
Dys15_G08	B	1105248	4029	E	dys	high	2
Dys15_G08	B	5160269	4029	E	dys	high	2
Dys15_G08	B	24589712	4029	E	dys	high	2
Dys15_G08	C	6336527	4029	E	dys	high	2
Dys15_G08	D	0	4029	E	dys	high	2
Dys15_G08	E	3175957	4029	E	dys	high	2
Dys15_G09	A	1414076	5011	E	dys	high	2
Dys15_G09	A	11890385	5011	E	dys	high	2
Dys15_G09	A	20946945	5011	E	dys	high	2
Dys15_G09	B	0	5011	E	dys	high	2
Dys15_G09	C	6518480	5011	E	dys	high	2
Dys15_G09	C	12448782	5011	E	dys	high	2
Dys15_G09	C	24449409	5011	E	dys	high	2
Dys15_G09	D	9681988	5011	E	dys	high	2
Dys15_G09	E	14825264	5011	E	dys	high	2
Dys15_G10	A	0	5011	E	dys	high	2
Dys15_G10	B	22277360	5011	E	dys	high	2
Dys15_G10	C	8586623	5011	E	dys	high	2
Dys15_G10	D	4403690	5011	E	dys	high	2
Dys15_G10	D	9745870	5011	E	dys	high	2
Dys15_G10	E	9352537	5011	E	dys	high	2
Dys15_G11	A	18100217	5011	E	dys	high	2
Dys15_G11	B	15250260	5011	E	dys	high	2
Dys15_G11	B	21090459	5011	E	dys	high	2
Dys15_G11	C	19497945	5011	E	dys	high	2
Dys15_G11	D	9696804	5011	E	dys	high	2
Dys15_G11	D	11005277	5011	E	dys	high	2
Dys15_G11	E	11401507	5011	E	dys	high	2
Dys15_G11	E	20038249	5011	E	dys	high	2
Dys15_G11	E	24194931	5011	E	dys	high	2
Dys15_G12	A	3348085	5011	E	dys	high	2
Dys15_G12	B	8191673	5011	E	dys	high	2
Dys15_G12	C	4820709	5011	E	dys	high	2
Dys15_G12	C	12706944	5011	E	dys	high	2
Dys15_G12	D	22025465	5011	E	dys	high	2
Dys15_G12	E	11139397	5011	E	dys	high	2
Dys15_G12	E	22492790	5011	E	dys	high	2
Dys15_H01	A	11749922	5011	E	dys	high	2
Dys15_H01	A	24291597	5011	E	dys	high	2
Dys15_H01	B	1737917	5011	E	dys	high	2
Dys15_H01	B	6953227	5011	E	dys	high	2
Dys15_H01	B	10675902	5011	E	dys	high	2
Dys15_H01	B	26432935	5011	E	dys	high	2
Dys15_H01	C	4881981	5011	E	dys	high	2
Dys15_H01	C	16792740	5011	E	dys	high	2
Dys15_H01	D	0	5011	E	dys	high	2
Dys15_H01	E	3701669	5011	E	dys	high	2
Dys15_H01	E	9836681	5011	E	dys	high	2
Dys15_H01	E	21090133	5011	E	dys	high	2
Dys15_H02	A	16849584	5011	E	dys	high	2
Dys15_H02	B	27191047	5011	E	dys	high	2
Dys15_H02	C	1115855	5011	E	dys	high	2
Dys15_H02	C	6751378	5011	E	dys	high	2
Dys15_H02	C	12047534	5011	E	dys	high	2
Dys15_H02	D	9735611	5011	E	dys	high	2
Dys15_H02	D	11074403	5011	E	dys	high	2
Dys15_H02	D	16584783	5011	E	dys	high	2
Dys15_H02	E	0	5011	E	dys	high	2
Dys15_H03	A	8226557	5011	E	dys	high	2
Dys15_H03	A	17086405	5011	E	dys	high	2
Dys15_H03	A	25436268	5011	E	dys	high	2
Dys15_H03	B	23813372	5011	E	dys	high	2
Dys15_H03	C	16891556	5011	E	dys	high	2
Dys15_H03	D	9534621	5011	E	dys	high	2
Dys15_H03	E	5034512	5011	E	dys	high	2
Dys15_H03	E	10307106	5011	E	dys	high	2
Dys15_H03	E	17778395	5011	E	dys	high	2
Dys15_H04	A	1626728	5011	E	dys	high	2
Dys15_H04	B	7928358	5011	E	dys	high	2
Dys15_H04	C	13065721	5011	E	dys	high	2
Dys15_H04	D	5061524	5011	E	dys	high	2
Dys15_H04	D	9713712	5011	E	dys	high	2
Dys15_H04	E	25183755	5011	E	dys	high	2
Dys15_H05	A	2636660	5011	E	dys	high	2
Dys15_H05	A	5990606	5011	E	dys	high	2
Dys15_H05	A	11230283	5011	E	dys	high	2
Dys15_H05	B	1476819	5011	E	dys	high	2
Dys15_H05	C	11935044	5011	E	dys	high	2
Dys15_H05	D	7014951	5011	E	dys	high	2
Dys15_H05	D	9764093	5011	E	dys	high	2
Dys15_H05	D	20247048	5011	E	dys	high	2
Dys15_H05	D	25037528	5011	E	dys	high	2
Dys15_H05	E	0	5011	E	dys	high	2
Dys15_H06	A	18059039	5011	E	dys	high	2
Dys15_H06	B	10174399	5011	E	dys	high	2
Dys15_H06	B	17042600	5011	E	dys	high	2
Dys15_H06	C	12994906	5011	E	dys	high	2
Dys15_H06	D	9742918	5011	E	dys	high	2
Dys15_H06	E	0	5011	E	dys	high	2
Dys15_H07	A	11588749	5011	E	dys	high	2
Dys15_H07	B	14543226	5011	E	dys	high	2
Dys15_H07	C	13122575	5011	E	dys	high	2
Dys15_H07	D	9992596	5011	E	dys	high	2
Dys15_H07	E	0	5011	E	dys	high	2
Dys15_H08	A	9364945	5011	E	dys	high	2
Dys15_H08	A	25053352	5011	E	dys	high	2
Dys15_H08	B	14346175	5011	E	dys	high	2
Dys15_H08	B	21028188	5011	E	dys	high	2
Dys15_H08	C	21830565	5011	E	dys	high	2
Dys15_H08	D	5390566	5011	E	dys	high	2
Dys15_H08	D	9736419	5011	E	dys	high	2
Dys15_H08	D	11353205	5011	E	dys	high	2
Dys15_H08	D	24198884	5011	E	dys	high	2
Dys15_H08	E	7075063	5011	E	dys	high	2
Dys15_H08	E	15266451	5011	E	dys	high	2
Dys15_H09	A	12856618	5011	E	dys	high	2
Dys15_H09	A	18492762	5011	E	dys	high	2
Dys15_H09	B	8791973	5011	E	dys	high	2
Dys15_H09	B	14756783	5011	E	dys	high	2
Dys15_H09	C	9442336	5011	E	dys	high	2
Dys15_H09	C	17514885	5011	E	dys	high	2
Dys15_H09	D	15379836	5011	E	dys	high	2
Dys15_H09	D	24999909	5011	E	dys	high	2
Dys15_H09	E	5539528	5011	E	dys	high	2
Dys15_H09	E	20647562	5011	E	dys	high	2
Dys15_H10	A	1119012	5011	E	dys	high	2
Dys15_H10	A	18896711	5011	E	dys	high	2
Dys15_H10	B	0	5011	E	dys	high	2
Dys15_H10	C	0	5011	E	dys	high	2
Dys15_H10	D	15324247	5011	E	dys	high	2
Dys15_H10	E	1610312	5011	E	dys	high	2
Dys15_H11	A	3141826	5011	E	dys	high	2
Dys15_H11	A	8875039	5011	E	dys	high	2
Dys15_H11	A	13222004	5011	E	dys	high	2
Dys15_H11	A	19213501	5011	E	dys	high	2
Dys15_H11	B	9458773	5011	E	dys	high	2
Dys15_H11	B	23147430	5011	E	dys	high	2
Dys15_H11	C	12966245	5011	E	dys	high	2
Dys15_H11	D	8217349	5011	E	dys	high	2
Dys15_H11	D	9705397	5011	E	dys	high	2
Dys15_H11	E	25603450	5011	E	dys	high	2
Dys15_H12	A	0	5011	E	dys	high	2
Dys15_H12	B	21729835	5011	E	dys	high	2
Dys15_H12	C	9454517	5011	E	dys	high	2
Dys15_H12	C	20539957	5011	E	dys	high	2
Dys15_H12	D	9682633	5011	E	dys	high	2
Dys15_H12	D	25189394	5011	E	dys	high	2
Dys15_H12	E	8697938	5011	E	dys	high	2
Dys16_A02	A	11720869	5011	E	dys	high	2
Dys16_A02	B	13090144	5011	E	dys	high	2
Dys16_A02	C	0	5011	E	dys	high	2
Dys16_A02	D	9627969	5011	E	dys	high	2
Dys16_A02	E	21543797	5011	E	dys	high	2
Dys16_A03	A	7146671	5011	E	dys	high	2
Dys16_A03	B	5045171	5011	E	dys	high	2
Dys16_A03	B	24591813	5011	E	dys	high	2
Dys16_A03	C	9297305	5011	E	dys	high	2
Dys16_A03	C	12495079	5011	E	dys	high	2
Dys16_A03	D	9724322	5011	E	dys	high	2
Dys16_A03	D	19364049	5011	E	dys	high	2
Dys16_A03	E	0	5011	E	dys	high	2
Dys16_A04	A	19740386	5011	E	dys	high	2
Dys16_A04	B	15409906	5011	E	dys	high	2
Dys16_A04	C	0	5011	E	dys	high	2
Dys16_A04	D	3068762	5011	E	dys	high	2
Dys16_A04	D	9734348	5011	E	dys	high	2
Dys16_A04	E	28773361	5011	E	dys	high	2
Dys16_A05	A	8184068	5011	E	dys	high	2
Dys16_A05	B	8062210	5011	E	dys	high	2
Dys16_A05	B	13163060	5011	E	dys	high	2
Dys16_A05	B	22066260	5011	E	dys	high	2
Dys16_A05	C	0	5011	E	dys	high	2
Dys16_A05	D	9682917	5011	E	dys	high	2
Dys16_A05	E	2522884	5011	E	dys	high	2
Dys16_A05	E	25821562	5011	E	dys	high	2
Dys16_A06	A	0	5011	E	dys	high	2
Dys16_A06	B	7622155	5011	E	dys	high	2
Dys16_A06	B	8927937	5011	E	dys	high	2
Dys16_A06	C	0	5011	E	dys	high	2
Dys16_A06	D	9625597	5011	E	dys	high	2
Dys16_A06	D	22732640	5011	E	dys	high	2
Dys16_A06	E	11663383	5011	E	dys	high	2
Dys16_A06	E	18583614	5011	E	dys	high	2
Dys16_A06	E	27758383	5011	E	dys	high	2
Dys16_A07	A	0	5011	E	dys	high	2
Dys16_A07	B	19359737	5011	E	dys	high	2
Dys16_A07	C	0	5011	E	dys	high	2
Dys16_A07	D	2438166	5011	E	dys	high	2
Dys16_A07	D	9745870	5011	E	dys	high	2
Dys16_A07	E	0	5011	E	dys	high	2
Dys16_A09	A	2480174	5011	E	dys	high	2
Dys16_A09	A	6209209	5011	E	dys	high	2
Dys16_A09	A	11480978	5011	E	dys	high	2
Dys16_A09	A	23389502	5011	E	dys	high	2
Dys16_A09	A	28314606	5011	E	dys	high	2
Dys16_A09	B	16273212	5011	E	dys	high	2
Dys16_A09	C	19991911	5011	E	dys	high	2
Dys16_A09	D	2996432	5011	E	dys	high	2
Dys16_A09	D	9709235	5011	E	dys	high	2
Dys16_A09	E	16598689	5011	E	dys	high	2
Dys16_A11	A	24786204	5011	E	dys	high	2
Dys16_A11	B	4877371	5011	E	dys	high	2
Dys16_A11	B	19432785	5011	E	dys	high	2
Dys16_A11	C	0	5011	E	dys	high	2
Dys16_A11	D	9732162	5011	E	dys	high	2
Dys16_A11	E	6260147	5011	E	dys	high	2
Dys16_A11	E	11907383	5011	E	dys	high	2
Dys16_A12	A	5898475	5011	E	dys	high	2
Dys16_A12	B	18232868	5011	E	dys	high	2
Dys16_A12	B	24080577	5011	E	dys	high	2
Dys16_A12	C	3186305	5011	E	dys	high	2
Dys16_A12	D	5042957	5011	E	dys	high	2
Dys16_A12	D	8062109	5011	E	dys	high	2
Dys16_A12	D	9645905	5011	E	dys	high	2
Dys16_A12	D	14455049	5011	E	dys	high	2
Dys16_A12	E	15967018	5011	E	dys	high	2
Dys16_B02	A	5322540	5011	E	dys	high	2
Dys16_B02	A	10098857	5011	E	dys	high	2
Dys16_B02	A	20972567	5011	E	dys	high	2
Dys16_B02	B	13642494	5011	E	dys	high	2
Dys16_B02	B	19981368	5011	E	dys	high	2
Dys16_B02	C	12121272	5011	E	dys	high	2
Dys16_B02	D	9730962	5011	E	dys	high	2
Dys16_B02	E	9395889	5011	E	dys	high	2
Dys16_B02	E	24300219	5011	E	dys	high	2
Dys16_B05	A	16837985	5011	E	dys	high	2
Dys16_B05	A	22247367	5011	E	dys	high	2
Dys16_B05	B	11070239	5011	E	dys	high	2
Dys16_B05	B	27290866	5011	E	dys	high	2
Dys16_B05	C	19574655	5011	E	dys	high	2
Dys16_B05	D	9748201	5011	E	dys	high	2
Dys16_B05	E	21119598	5011	E	dys	high	2
Dys16_B06	A	7330628	5011	E	dys	high	2
Dys16_B06	B	7010803	5011	E	dys	high	2
Dys16_B06	B	26389773	5011	E	dys	high	2
Dys16_B06	C	7944993	5011	E	dys	high	2
Dys16_B06	C	20882531	5011	E	dys	high	2
Dys16_B06	D	7337297	5011	E	dys	high	2
Dys16_B06	D	9736715	5011	E	dys	high	2
Dys16_B06	D	18474730	5011	E	dys	high	2
Dys16_B06	E	4097421	5011	E	dys	high	2
Dys16_B06	E	8172238	5011	E	dys	high	2
Dys16_B06	E	15352028	5011	E	dys	high	2
Dys16_B06	E	30915648	5011	E	dys	high	2
Dys16_B07	A	5182806	5011	E	dys	high	2
[truncated: 4,724 more rows]
