# Supplementary material for: Hybrid dysgenesis in Drosophila virilis results in clusters of mitotic recombination and loss-of-heterozygosity but leaves meiotic recombination unaltered
Source: Mob DNA. 2020 Feb 15;11:10. doi: 10.1186/s13100-020-0205-0 (PMC7023781; doi:10.1186/s13100-020-0205-0)
Supplement: Supplementary file 8 — Additional file 8: A summary csv table of total crossover number for each BC1 sample with F1 parent, batch number, dysgenic or non-dysgenic, fecundity, and number of BC1 progeny per F1 parent. [file 13100_2020_205_MOESM8_ESM.csv]

sample	parent	early.or.late	dys.nondys	high.low.fecund	plate	CO.sum	female.count	male.count	all.progeny.count	batch
Dys2_A04	701	E	dys	high	Dys2	5	52	NA	NA	1
Dys2_A05	701	E	dys	high	Dys2	5	52	NA	NA	1
Dys2_A06	701	E	dys	high	Dys2	8	52	NA	NA	1
Dys2_A07	701	E	dys	high	Dys2	8	52	NA	NA	1
Dys2_A08	701	E	dys	high	Dys2	15	52	NA	NA	1
Dys2_A09	701	E	dys	high	Dys2	7	52	NA	NA	1
Dys2_A10	701	E	dys	high	Dys2	7	52	NA	NA	1
Dys2_A11	701	E	dys	high	Dys2	12	52	NA	NA	1
Dys2_A12	701	E	dys	high	Dys2	9	52	NA	NA	1
Dys2_B01	701	E	dys	high	Dys2	9	52	NA	NA	1
Dys2_B02	701	E	dys	high	Dys2	6	52	NA	NA	1
Dys2_B03	701	E	dys	high	Dys2	11	52	NA	NA	1
Dys2_B04	701	E	dys	high	Dys2	9	52	NA	NA	1
Dys2_B05	701	E	dys	high	Dys2	2	52	NA	NA	1
Dys2_B06	701	E	dys	high	Dys2	8	52	NA	NA	1
Dys2_B07	701	E	dys	high	Dys2	5	52	NA	NA	1
Dys2_B08	701	E	dys	high	Dys2	10	52	NA	NA	1
Dys2_B09	701	E	dys	high	Dys2	11	52	NA	NA	1
Dys2_B10	701	E	dys	high	Dys2	6	52	NA	NA	1
Dys2_B11	701	E	dys	high	Dys2	7	52	NA	NA	1
Dys2_B12	701	E	dys	high	Dys2	9	52	NA	NA	1
Dys2_C03	701	E	dys	high	Dys2	5	52	NA	NA	1
Dys2_C04	701	E	dys	high	Dys2	5	52	NA	NA	1
Dys2_C05	701	E	dys	high	Dys2	8	52	NA	NA	1
Dys2_C06	701	E	dys	high	Dys2	11	52	NA	NA	1
Dys2_C07	701	E	dys	high	Dys2	4	52	NA	NA	1
Dys2_C08	701	E	dys	high	Dys2	10	52	NA	NA	1
Dys2_C09	701	E	dys	high	Dys2	10	52	NA	NA	1
Dys2_C10	701	E	dys	high	Dys2	7	52	NA	NA	1
Dys2_C11	701	E	dys	high	Dys2	4	52	NA	NA	1
Dys2_C12	701	E	dys	high	Dys2	7	52	NA	NA	1
Dys2_D01	701	E	dys	high	Dys2	10	52	NA	NA	1
Dys2_D02	701	E	dys	high	Dys2	11	52	NA	NA	1
Dys2_D03	701	E	dys	high	Dys2	12	52	NA	NA	1
Dys2_D04	701	E	dys	high	Dys2	12	52	NA	NA	1
Dys2_D05	701	E	dys	high	Dys2	6	52	NA	NA	1
Dys2_D06	701	E	dys	high	Dys2	5	52	NA	NA	1
Dys2_D07	701	E	dys	high	Dys2	8	52	NA	NA	1
Dys2_D08	701	E	dys	high	Dys2	12	52	NA	NA	1
Dys2_D09	701	E	dys	high	Dys2	10	52	NA	NA	1
Dys2_D10	701	E	dys	high	Dys2	7	52	NA	NA	1
Dys2_D11	701	E	dys	high	Dys2	13	52	NA	NA	1
Dys2_D12	701	E	dys	high	Dys2	8	52	NA	NA	1
Dys2_E01	801	E	dys	low	Dys2	8	3	NA	NA	1
Dys2_E02	801	E	dys	low	Dys2	9	3	NA	NA	1
Dys2_E03	801	E	dys	low	Dys2	6	3	NA	NA	1
Dys2_E04	221	E	dys	low	Dys2	9	3	NA	NA	1
Dys2_E05	221	E	dys	low	Dys2	7	3	NA	NA	1
Dys2_E06	221	E	dys	low	Dys2	10	3	NA	NA	1
Dys2_E07	701	E	dys	high	Dys2	6	52	NA	NA	1
Dys2_E08	701	E	dys	high	Dys2	11	52	NA	NA	1
Dys2_E09	701	E	dys	high	Dys2	8	52	NA	NA	1
Dys2_E10	701	E	dys	high	Dys2	10	52	NA	NA	1
Dys2_E11	701	E	dys	high	Dys2	8	52	NA	NA	1
Dys2_E12	701	E	dys	high	Dys2	9	52	NA	NA	1
Dys2_F01	111	E	dys	low	Dys2	12	10	NA	NA	1
Dys2_F02	111	E	dys	low	Dys2	8	10	NA	NA	1
Dys2_F03	111	E	dys	low	Dys2	6	10	NA	NA	1
Dys2_F04	111	E	dys	low	Dys2	5	10	NA	NA	1
Dys2_F05	111	E	dys	low	Dys2	8	10	NA	NA	1
Dys2_F06	111	E	dys	low	Dys2	3	10	NA	NA	1
Dys2_F07	111	E	dys	low	Dys2	5	10	NA	NA	1
Dys2_F08	111	E	dys	low	Dys2	5	10	NA	NA	1
Dys2_F09	111	E	dys	low	Dys2	6	10	NA	NA	1
Dys2_F10	111	E	dys	low	Dys2	6	10	NA	NA	1
Dys2_F11	101	E	dys	low	Dys2	4	2	NA	NA	1
Dys2_F12	101	E	dys	low	Dys2	8	2	NA	NA	1
Dys2_G01	301	E	dys	low	Dys2	7	16	NA	NA	1
Dys2_G02	301	E	dys	low	Dys2	12	16	NA	NA	1
Dys2_G03	301	E	dys	low	Dys2	5	16	NA	NA	1
Dys2_G04	301	E	dys	low	Dys2	7	16	NA	NA	1
Dys2_G05	301	E	dys	low	Dys2	6	16	NA	NA	1
Dys2_G06	301	E	dys	low	Dys2	9	16	NA	NA	1
Dys2_G07	301	E	dys	low	Dys2	3	16	NA	NA	1
Dys2_G08	301	E	dys	low	Dys2	7	16	NA	NA	1
Dys2_G09	301	E	dys	low	Dys2	13	16	NA	NA	1
Dys2_G10	301	E	dys	low	Dys2	8	16	NA	NA	1
Dys2_G11	301	E	dys	low	Dys2	5	16	NA	NA	1
Dys2_G12	301	E	dys	low	Dys2	8	16	NA	NA	1
Dys2_H01	301	E	dys	low	Dys2	6	16	NA	NA	1
Dys2_H02	301	E	dys	low	Dys2	6	16	NA	NA	1
Dys2_H03	301	E	dys	low	Dys2	9	16	NA	NA	1
Dys2_H04	301	E	dys	low	Dys2	6	16	NA	NA	1
Dys2_H05	601	E	dys	low	Dys2	4	5	NA	NA	1
Dys2_H06	601	E	dys	low	Dys2	10	5	NA	NA	1
Dys2_H07	601	E	dys	low	Dys2	4	5	NA	NA	1
Dys2_H08	601	E	dys	low	Dys2	8	5	NA	NA	1
Dys2_H09	601	E	dys	low	Dys2	7	5	NA	NA	1
Dys2_H11	211	E	dys	low	Dys2	8	2	NA	NA	1
Dys2_H12	211	E	dys	low	Dys2	3	2	NA	NA	1
NonDys3_A03	702	E	nondys	NA	NonDys3	9	NA	NA	NA	1
NonDys3_A04	702	E	nondys	NA	NonDys3	7	NA	NA	NA	1
NonDys3_A05	702	E	nondys	NA	NonDys3	6	NA	NA	NA	1
NonDys3_A06	702	E	nondys	NA	NonDys3	6	NA	NA	NA	1
NonDys3_A07	702	E	nondys	NA	NonDys3	6	NA	NA	NA	1
NonDys3_A08	702	E	nondys	NA	NonDys3	8	NA	NA	NA	1
NonDys3_A09	702	E	nondys	NA	NonDys3	6	NA	NA	NA	1
NonDys3_A10	702	E	nondys	NA	NonDys3	6	NA	NA	NA	1
NonDys3_A11	702	E	nondys	NA	NonDys3	8	NA	NA	NA	1
NonDys3_A12	702	E	nondys	NA	NonDys3	12	NA	NA	NA	1
NonDys3_B04	802	E	nondys	NA	NonDys3	10	NA	NA	NA	1
NonDys3_B05	802	E	nondys	NA	NonDys3	7	NA	NA	NA	1
NonDys3_B06	802	E	nondys	NA	NonDys3	7	NA	NA	NA	1
NonDys3_B07	802	E	nondys	NA	NonDys3	6	NA	NA	NA	1
NonDys3_B08	802	E	nondys	NA	NonDys3	8	NA	NA	NA	1
NonDys3_B09	802	E	nondys	NA	NonDys3	10	NA	NA	NA	1
NonDys3_B10	802	E	nondys	NA	NonDys3	6	NA	NA	NA	1
NonDys3_B11	802	E	nondys	NA	NonDys3	8	NA	NA	NA	1
NonDys3_B12	802	E	nondys	NA	NonDys3	6	NA	NA	NA	1
NonDys3_C04	902	E	nondys	NA	NonDys3	7	NA	NA	NA	1
NonDys3_C05	902	E	nondys	NA	NonDys3	8	NA	NA	NA	1
NonDys3_C06	902	E	nondys	NA	NonDys3	2	NA	NA	NA	1
NonDys3_C07	902	E	nondys	NA	NonDys3	8	NA	NA	NA	1
NonDys3_C08	902	E	nondys	NA	NonDys3	9	NA	NA	NA	1
NonDys3_C09	902	E	nondys	NA	NonDys3	5	NA	NA	NA	1
NonDys3_C10	902	E	nondys	NA	NonDys3	9	NA	NA	NA	1
NonDys3_C11	902	E	nondys	NA	NonDys3	10	NA	NA	NA	1
NonDys3_C12	902	E	nondys	NA	NonDys3	5	NA	NA	NA	1
NonDys3_D02	102	E	nondys	NA	NonDys3	5	NA	NA	NA	1
NonDys3_D03	102	E	nondys	NA	NonDys3	4	NA	NA	NA	1
NonDys3_D04	102	E	nondys	NA	NonDys3	9	NA	NA	NA	1
NonDys3_D05	102	E	nondys	NA	NonDys3	8	NA	NA	NA	1
NonDys3_D06	102	E	nondys	NA	NonDys3	5	NA	NA	NA	1
NonDys3_D07	102	E	nondys	NA	NonDys3	5	NA	NA	NA	1
NonDys3_D08	102	E	nondys	NA	NonDys3	6	NA	NA	NA	1
NonDys3_D09	102	E	nondys	NA	NonDys3	5	NA	NA	NA	1
NonDys3_D10	102	E	nondys	NA	NonDys3	9	NA	NA	NA	1
NonDys3_D11	102	E	nondys	NA	NonDys3	7	NA	NA	NA	1
NonDys3_D12	102	E	nondys	NA	NonDys3	8	NA	NA	NA	1
NonDys3_E04	112	E	nondys	NA	NonDys3	10	NA	NA	NA	1
NonDys3_E05	112	E	nondys	NA	NonDys3	4	NA	NA	NA	1
NonDys3_E06	112	E	nondys	NA	NonDys3	5	NA	NA	NA	1
NonDys3_E07	112	E	nondys	NA	NonDys3	2	NA	NA	NA	1
NonDys3_E08	112	E	nondys	NA	NonDys3	4	NA	NA	NA	1
NonDys3_E09	112	E	nondys	NA	NonDys3	6	NA	NA	NA	1
NonDys3_E10	112	E	nondys	NA	NonDys3	7	NA	NA	NA	1
NonDys3_E11	112	E	nondys	NA	NonDys3	5	NA	NA	NA	1
NonDys3_E12	112	E	nondys	NA	NonDys3	6	NA	NA	NA	1
NonDys3_F01	122	E	nondys	NA	NonDys3	6	NA	NA	NA	1
NonDys3_F03	122	E	nondys	NA	NonDys3	5	NA	NA	NA	1
NonDys3_F04	122	E	nondys	NA	NonDys3	10	NA	NA	NA	1
NonDys3_F05	122	E	nondys	NA	NonDys3	9	NA	NA	NA	1
NonDys3_F06	122	E	nondys	NA	NonDys3	6	NA	NA	NA	1
NonDys3_F07	122	E	nondys	NA	NonDys3	6	NA	NA	NA	1
NonDys3_F08	122	E	nondys	NA	NonDys3	7	NA	NA	NA	1
NonDys3_F09	122	E	nondys	NA	NonDys3	7	NA	NA	NA	1
NonDys3_F10	122	E	nondys	NA	NonDys3	5	NA	NA	NA	1
NonDys3_F11	122	E	nondys	NA	NonDys3	6	NA	NA	NA	1
NonDys3_F12	122	E	nondys	NA	NonDys3	7	NA	NA	NA	1
NonDys3_G04	132	E	nondys	NA	NonDys3	10	NA	NA	NA	1
NonDys3_G05	132	E	nondys	NA	NonDys3	5	NA	NA	NA	1
NonDys3_G06	132	E	nondys	NA	NonDys3	5	NA	NA	NA	1
NonDys3_G07	132	E	nondys	NA	NonDys3	8	NA	NA	NA	1
NonDys3_G08	132	E	nondys	NA	NonDys3	12	NA	NA	NA	1
NonDys3_G09	132	E	nondys	NA	NonDys3	5	NA	NA	NA	1
NonDys3_G10	132	E	nondys	NA	NonDys3	7	NA	NA	NA	1
NonDys3_G11	132	E	nondys	NA	NonDys3	7	NA	NA	NA	1
NonDys3_G12	132	E	nondys	NA	NonDys3	10	NA	NA	NA	1
NonDys3_H02	142	E	nondys	NA	NonDys3	5	NA	NA	NA	1
NonDys3_H06	142	E	nondys	NA	NonDys3	6	NA	NA	NA	1
NonDys3_H07	142	E	nondys	NA	NonDys3	6	NA	NA	NA	1
NonDys3_H08	142	E	nondys	NA	NonDys3	10	NA	NA	NA	1
NonDys3_H09	142	E	nondys	NA	NonDys3	7	NA	NA	NA	1
NonDys3_H10	142	E	nondys	NA	NonDys3	6	NA	NA	NA	1
NonDys3_H11	142	E	nondys	NA	NonDys3	5	NA	NA	NA	1
NonDys3_H12	142	E	nondys	NA	NonDys3	11	NA	NA	NA	1
Dys15_A05	4016	E	dys	high	Dys15	5	51	87	138	2
Dys15_A06	4016	E	dys	high	Dys15	5	51	87	138	2
Dys15_A07	4016	E	dys	high	Dys15	13	51	87	138	2
Dys15_A08	4016	E	dys	high	Dys15	6	51	87	138	2
Dys15_A09	4016	E	dys	high	Dys15	6	51	87	138	2
Dys15_A10	4016	E	dys	high	Dys15	10	51	87	138	2
Dys15_A11	4016	E	dys	high	Dys15	9	51	87	138	2
Dys15_A12	4016	E	dys	high	Dys15	3	51	87	138	2
Dys15_B05	4016	E	dys	high	Dys15	8	51	87	138	2
Dys15_B06	4016	E	dys	high	Dys15	8	51	87	138	2
Dys15_B08	4016	E	dys	high	Dys15	7	51	87	138	2
Dys15_B09	4016	E	dys	high	Dys15	6	51	87	138	2
Dys15_B10	4016	E	dys	high	Dys15	7	51	87	138	2
Dys15_B11	4016	E	dys	high	Dys15	6	51	87	138	2
Dys15_B12	4016	E	dys	high	Dys15	6	51	87	138	2
Dys15_C01	4016	E	dys	high	Dys15	3	51	87	138	2
Dys15_C03	4016	E	dys	high	Dys15	9	51	87	138	2
Dys15_C05	4016	E	dys	high	Dys15	7	51	87	138	2
Dys15_C06	4016	E	dys	high	Dys15	6	51	87	138	2
Dys15_C08	4016	E	dys	high	Dys15	4	51	87	138	2
Dys15_C09	4016	E	dys	high	Dys15	6	51	87	138	2
Dys15_C10	4016	E	dys	high	Dys15	7	51	87	138	2
Dys15_C11	4016	E	dys	high	Dys15	9	51	87	138	2
Dys15_C12	4016	E	dys	high	Dys15	5	51	87	138	2
Dys15_D05	4029	E	dys	high	Dys15	7	42	79	121	2
Dys15_D06	4029	E	dys	high	Dys15	8	42	79	121	2
Dys15_D08	4029	E	dys	high	Dys15	5	42	79	121	2
Dys15_D09	4029	E	dys	high	Dys15	6	42	79	121	2
Dys15_D10	4029	E	dys	high	Dys15	7	42	79	121	2
Dys15_D11	4029	E	dys	high	Dys15	5	42	79	121	2
Dys15_D12	4029	E	dys	high	Dys15	8	42	79	121	2
Dys15_E02	4029	E	dys	high	Dys15	7	42	79	121	2
Dys15_E04	4029	E	dys	high	Dys15	3	42	79	121	2
Dys15_E05	4029	E	dys	high	Dys15	7	42	79	121	2
Dys15_E06	4029	E	dys	high	Dys15	5	42	79	121	2
Dys15_E07	4029	E	dys	high	Dys15	10	42	79	121	2
Dys15_E08	4029	E	dys	high	Dys15	8	42	79	121	2
Dys15_E09	4029	E	dys	high	Dys15	6	42	79	121	2
Dys15_E10	4029	E	dys	high	Dys15	7	42	79	121	2
Dys15_E11	4029	E	dys	high	Dys15	1	42	79	121	2
Dys15_E12	4029	E	dys	high	Dys15	7	42	79	121	2
Dys15_F02	4029	E	dys	high	Dys15	5	42	79	121	2
Dys15_F05	4029	E	dys	high	Dys15	2	42	79	121	2
Dys15_F06	4029	E	dys	high	Dys15	6	42	79	121	2
Dys15_F07	4029	E	dys	high	Dys15	3	42	79	121	2
Dys15_F08	4029	E	dys	high	Dys15	5	42	79	121	2
Dys15_F09	4029	E	dys	high	Dys15	6	42	79	121	2
Dys15_F10	4029	E	dys	high	Dys15	7	42	79	121	2
Dys15_F11	4029	E	dys	high	Dys15	7	42	79	121	2
Dys15_F12	4029	E	dys	high	Dys15	8	42	79	121	2
Dys15_G03	4029	E	dys	high	Dys15	9	42	79	121	2
Dys15_G04	4029	E	dys	high	Dys15	7	42	79	121	2
Dys15_G05	4029	E	dys	high	Dys15	8	42	79	121	2
Dys15_G06	4029	E	dys	high	Dys15	5	42	79	121	2
Dys15_G07	4029	E	dys	high	Dys15	4	42	79	121	2
Dys15_G08	4029	E	dys	high	Dys15	6	42	79	121	2
Dys15_G09	5011	E	dys	high	Dys15	8	50	63	113	2
Dys15_G10	5011	E	dys	high	Dys15	5	50	63	113	2
Dys15_G11	5011	E	dys	high	Dys15	9	50	63	113	2
Dys15_G12	5011	E	dys	high	Dys15	7	50	63	113	2
Dys15_H01	5011	E	dys	high	Dys15	11	50	63	113	2
Dys15_H02	5011	E	dys	high	Dys15	8	50	63	113	2
Dys15_H03	5011	E	dys	high	Dys15	9	50	63	113	2
Dys15_H04	5011	E	dys	high	Dys15	6	50	63	113	2
Dys15_H05	5011	E	dys	high	Dys15	9	50	63	113	2
Dys15_H06	5011	E	dys	high	Dys15	5	50	63	113	2
Dys15_H07	5011	E	dys	high	Dys15	4	50	63	113	2
Dys15_H08	5011	E	dys	high	Dys15	11	50	63	113	2
Dys15_H09	5011	E	dys	high	Dys15	10	50	63	113	2
Dys15_H10	5011	E	dys	high	Dys15	4	50	63	113	2
Dys15_H11	5011	E	dys	high	Dys15	10	50	63	113	2
Dys15_H12	5011	E	dys	high	Dys15	6	50	63	113	2
Dys16_A02	5011	E	dys	high	Dys16	4	50	63	113	2
Dys16_A03	5011	E	dys	high	Dys16	7	50	63	113	2
Dys16_A04	5011	E	dys	high	Dys16	5	50	63	113	2
Dys16_A05	5011	E	dys	high	Dys16	7	50	63	113	2
Dys16_A06	5011	E	dys	high	Dys16	7	50	63	113	2
Dys16_A07	5011	E	dys	high	Dys16	3	50	63	113	2
Dys16_A09	5011	E	dys	high	Dys16	10	50	63	113	2
Dys16_A11	5011	E	dys	high	Dys16	6	50	63	113	2
Dys16_A12	5011	E	dys	high	Dys16	9	50	63	113	2
Dys16_B02	5011	E	dys	high	Dys16	9	50	63	113	2
Dys16_B05	5011	E	dys	high	Dys16	7	50	63	113	2
Dys16_B06	5011	E	dys	high	Dys16	12	50	63	113	2
Dys16_B07	5011	E	dys	high	Dys16	7	50	63	113	2
Dys16_B10	5011	E	dys	high	Dys16	5	50	63	113	2
Dys16_B11	5011	E	dys	high	Dys16	7	50	63	113	2
Dys16_B12	5011	E	dys	high	Dys16	6	50	63	113	2
Dys16_C03	5019	E	dys	high	Dys16	9	53	111	164	2
Dys16_C06	5019	E	dys	high	Dys16	7	53	111	164	2
Dys16_C07	5019	E	dys	high	Dys16	10	53	111	164	2
Dys16_C09	5019	E	dys	high	Dys16	5	53	111	164	2
Dys16_C10	5019	E	dys	high	Dys16	9	53	111	164	2
Dys16_C11	5019	E	dys	high	Dys16	8	53	111	164	2
Dys16_C12	5019	E	dys	high	Dys16	8	53	111	164	2
Dys16_D02	5019	E	dys	high	Dys16	10	53	111	164	2
Dys16_D03	5019	E	dys	high	Dys16	6	53	111	164	2
Dys16_D06	5019	E	dys	high	Dys16	7	53	111	164	2
Dys16_D07	5019	E	dys	high	Dys16	8	53	111	164	2
Dys16_D08	5019	E	dys	high	Dys16	11	53	111	164	2
Dys16_D09	5019	E	dys	high	Dys16	8	53	111	164	2
Dys16_D10	5019	E	dys	high	Dys16	8	53	111	164	2
Dys16_D11	5019	E	dys	high	Dys16	8	53	111	164	2
Dys16_D12	5019	E	dys	high	Dys16	8	53	111	164	2
Dys16_E02	5019	E	dys	high	Dys16	5	53	111	164	2
Dys16_E03	5019	E	dys	high	Dys16	4	53	111	164	2
Dys16_E04	5019	E	dys	high	Dys16	12	53	111	164	2
Dys16_E05	5019	E	dys	high	Dys16	8	53	111	164	2
Dys16_E06	5019	E	dys	high	Dys16	10	53	111	164	2
Dys16_E07	5019	E	dys	high	Dys16	3	53	111	164	2
Dys16_E08	5019	E	dys	high	Dys16	7	53	111	164	2
Dys16_E09	5019	E	dys	high	Dys16	8	53	111	164	2
Dys16_E10	5019	E	dys	high	Dys16	7	53	111	164	2
Dys16_E11	5019	E	dys	high	Dys16	10	53	111	164	2
Dys16_E12	5019	E	dys	high	Dys16	8	53	111	164	2
Dys16_F02	5019	E	dys	high	Dys16	4	53	111	164	2
Dys16_F03	5019	E	dys	high	Dys16	10	53	111	164	2
Dys16_F04	5019	E	dys	high	Dys16	6	53	111	164	2
Dys16_F05	5027	E	dys	high	Dys16	8	65	63	128	2
Dys16_F06	5027	E	dys	high	Dys16	7	65	63	128	2
Dys16_F07	5027	E	dys	high	Dys16	10	65	63	128	2
Dys16_F08	5027	E	dys	high	Dys16	9	65	63	128	2
Dys16_F09	5027	E	dys	high	Dys16	6	65	63	128	2
Dys16_F10	5027	E	dys	high	Dys16	7	65	63	128	2
Dys16_F11	5027	E	dys	high	Dys16	7	65	63	128	2
Dys16_F12	5027	E	dys	high	Dys16	7	65	63	128	2
Dys16_G03	5027	E	dys	high	Dys16	5	65	63	128	2
Dys16_G04	5027	E	dys	high	Dys16	8	65	63	128	2
Dys16_G06	5027	E	dys	high	Dys16	7	65	63	128	2
Dys16_G07	5027	E	dys	high	Dys16	5	65	63	128	2
Dys16_G08	5027	E	dys	high	Dys16	10	65	63	128	2
Dys16_G09	5027	E	dys	high	Dys16	10	65	63	128	2
Dys16_G10	5027	E	dys	high	Dys16	5	65	63	128	2
Dys16_G11	5027	E	dys	high	Dys16	11	65	63	128	2
Dys16_G12	5027	E	dys	high	Dys16	7	65	63	128	2
Dys16_H02	5027	E	dys	high	Dys16	3	65	63	128	2
Dys16_H03	5027	E	dys	high	Dys16	6	65	63	128	2
Dys16_H04	5027	E	dys	high	Dys16	9	65	63	128	2
Dys16_H06	5027	E	dys	high	Dys16	7	65	63	128	2
Dys16_H07	5027	E	dys	high	Dys16	8	65	63	128	2
Dys16_H08	5027	E	dys	high	Dys16	7	65	63	128	2
Dys16_H09	5027	E	dys	high	Dys16	6	65	63	128	2
Dys16_H10	5027	E	dys	high	Dys16	6	65	63	128	2
Dys16_H11	5027	E	dys	high	Dys16	3	65	63	128	2
Dys16_H12	5027	E	dys	high	Dys16	6	65	63	128	2
Dys17_A01	5027	E	dys	high	Dys17	7	65	63	128	2
Dys17_A02	5027	E	dys	high	Dys17	9	65	63	128	2
Dys17_A03	5027	E	dys	high	Dys17	6	65	63	128	2
Dys17_A04	5027	E	dys	high	Dys17	11	65	63	128	2
Dys17_A05	5027	E	dys	high	Dys17	9	65	63	128	2
Dys17_A06	5027	E	dys	high	Dys17	10	65	63	128	2
Dys17_A07	5027	E	dys	high	Dys17	7	65	63	128	2
Dys17_A08	5027	E	dys	high	Dys17	7	65	63	128	2
Dys17_A09	5096	E	dys	high	Dys17	8	61	135	196	2
Dys17_A10	5096	E	dys	high	Dys17	5	61	135	196	2
Dys17_A11	5096	E	dys	high	Dys17	7	61	135	196	2
Dys17_A12	5096	E	dys	high	Dys17	6	61	135	196	2
Dys17_B01	5096	E	dys	high	Dys17	11	61	135	196	2
Dys17_B02	5096	E	dys	high	Dys17	9	61	135	196	2
Dys17_B03	5096	E	dys	high	Dys17	8	61	135	196	2
Dys17_B04	5096	E	dys	high	Dys17	3	61	135	196	2
Dys17_B05	5096	E	dys	high	Dys17	5	61	135	196	2
Dys17_B06	5096	E	dys	high	Dys17	7	61	135	196	2
Dys17_B07	5096	E	dys	high	Dys17	4	61	135	196	2
Dys17_B08	5096	E	dys	high	Dys17	9	61	135	196	2
Dys17_B09	5096	E	dys	high	Dys17	8	61	135	196	2
Dys17_B10	5096	E	dys	high	Dys17	6	61	135	196	2
Dys17_B11	5096	E	dys	high	Dys17	10	61	135	196	2
Dys17_B12	5096	E	dys	high	Dys17	11	61	135	196	2
Dys17_C01	5096	E	dys	high	Dys17	5	61	135	196	2
Dys17_C02	5096	E	dys	high	Dys17	6	61	135	196	2
Dys17_C03	5096	E	dys	high	Dys17	9	61	135	196	2
Dys17_C04	5096	E	dys	high	Dys17	6	61	135	196	2
Dys17_C05	5096	E	dys	high	Dys17	8	61	135	196	2
Dys17_C06	5096	E	dys	high	Dys17	6	61	135	196	2
Dys17_C07	5096	E	dys	high	Dys17	11	61	135	196	2
Dys17_C08	5096	E	dys	high	Dys17	6	61	135	196	2
Dys17_C09	5096	E	dys	high	Dys17	7	61	135	196	2
Dys17_C10	5096	E	dys	high	Dys17	6	61	135	196	2
Dys17_C11	5096	E	dys	high	Dys17	7	61	135	196	2
Dys17_C12	5096	E	dys	high	Dys17	8	61	135	196	2
Dys17_D01	5096	E	dys	high	Dys17	8	61	135	196	2
Dys17_D02	5096	E	dys	high	Dys17	8	61	135	196	2
Dys17_D03	5096	E	dys	high	Dys17	3	61	135	196	2
Dys17_D04	5096	E	dys	high	Dys17	6	61	135	196	2
Dys17_D05	5096	E	dys	high	Dys17	9	61	135	196	2
Dys17_D06	5096	E	dys	high	Dys17	5	61	135	196	2
Dys17_D07	5096	E	dys	high	Dys17	7	61	135	196	2
Dys17_D08	5096	E	dys	high	Dys17	8	61	135	196	2
Dys17_D09	5096	E	dys	high	Dys17	4	61	135	196	2
Dys17_D10	5096	E	dys	high	Dys17	7	61	135	196	2
Dys17_D11	5096	E	dys	high	Dys17	9	61	135	196	2
Dys17_D12	5096	E	dys	high	Dys17	4	61	135	196	2
Dys17_E01	4003	L	dys	low	Dys17	11	3	4	7	2
Dys17_E02	4003	L	dys	low	Dys17	7	3	4	7	2
Dys17_E03	4003	L	dys	low	Dys17	8	3	4	7	2
Dys17_E04	4004	E	dys	low	Dys17	10	4	3	7	2
Dys17_E05	4004	E	dys	low	Dys17	8	4	3	7	2
Dys17_E06	4004	L	dys	low	Dys17	10	4	3	7	2
Dys17_E07	4004	L	dys	low	Dys17	9	4	3	7	2
Dys17_E09	4006	E	dys	low	Dys17	10	2	3	5	2
Dys17_E10	4006	E	dys	low	Dys17	6	2	3	5	2
Dys17_E11	4010	E	dys	low	Dys17	10	10	3	13	2
Dys17_E12	4010	E	dys	low	Dys17	7	10	3	13	2
Dys17_F01	4010	L	dys	low	Dys17	4	10	3	13	2
Dys17_F02	4010	L	dys	low	Dys17	10	10	3	13	2
Dys17_F03	4010	L	dys	low	Dys17	4	10	3	13	2
Dys17_F04	4010	L	dys	low	Dys17	5	10	3	13	2
Dys17_F05	4010	L	dys	low	Dys17	6	10	3	13	2
Dys17_F06	4010	L	dys	low	Dys17	6	10	3	13	2
Dys17_F07	4010	L	dys	low	Dys17	11	10	3	13	2
Dys17_F08	4010	L	dys	low	Dys17	5	10	3	13	2
Dys17_F09	4012	E	dys	low	Dys17	9	8	19	27	2
Dys17_F10	4012	E	dys	low	Dys17	10	8	19	27	2
Dys17_F11	4012	E	dys	low	Dys17	6	8	19	27	2
Dys17_F12	4012	E	dys	low	Dys17	6	8	19	27	2
Dys17_G01	4013	E	dys	low	Dys17	5	14	6	20	2
Dys17_G02	4013	E	dys	low	Dys17	6	14	6	20	2
Dys17_G03	4012	L	dys	low	Dys17	8	8	19	27	2
Dys17_G04	4012	L	dys	low	Dys17	6	8	19	27	2
Dys17_G05	4012	L	dys	low	Dys17	11	8	19	27	2
Dys17_G06	4012	L	dys	low	Dys17	10	8	19	27	2
Dys17_G07	4012	L	dys	low	Dys17	10	8	19	27	2
Dys17_G08	4012	L	dys	low	Dys17	8	8	19	27	2
Dys17_G09	4012	L	dys	low	Dys17	7	8	19	27	2
Dys17_G10	4012	E	dys	low	Dys17	4	8	19	27	2
Dys17_G11	4012	E	dys	low	Dys17	10	8	19	27	2
Dys17_G12	4012	E	dys	low	Dys17	6	8	19	27	2
Dys17_H02	4013	E	dys	low	Dys17	7	14	6	20	2
Dys17_H03	4013	E	dys	low	Dys17	6	14	6	20	2
Dys17_H04	4013	E	dys	low	Dys17	11	14	6	20	2
Dys17_H05	4013	E	dys	low	Dys17	4	14	6	20	2
Dys17_H06	4013	E	dys	low	Dys17	6	14	6	20	2
Dys17_H07	4013	E	dys	low	Dys17	7	14	6	20	2
Dys17_H08	4013	E	dys	low	Dys17	7	14	6	20	2
Dys17_H09	4013	L	dys	low	Dys17	7	14	6	20	2
Dys17_H10	4013	L	dys	low	Dys17	6	14	6	20	2
Dys17_H11	4013	L	dys	low	Dys17	10	14	6	20	2
Dys17_H12	4013	L	dys	low	Dys17	5	14	6	20	2
Dys21_A02	4100	E	dys	low	Dys21	12	13	2	15	2
Dys21_A03	4100	E	dys	low	Dys21	6	13	2	15	2
Dys21_A04	4100	E	dys	low	Dys21	8	13	2	15	2
Dys21_A05	4100	E	dys	low	Dys21	8	13	2	15	2
Dys21_A06	4100	E	dys	low	Dys21	8	13	2	15	2
Dys21_A07	4100	E	dys	low	Dys21	9	13	2	15	2
Dys21_A08	4100	E	dys	low	Dys21	6	13	2	15	2
Dys21_A09	4100	E	dys	low	Dys21	5	13	2	15	2
Dys21_A10	4100	E	dys	low	Dys21	4	13	2	15	2
Dys21_A11	4100	E	dys	low	Dys21	10	13	2	15	2
Dys21_A12	4100	E	dys	low	Dys21	11	13	2	15	2
Dys21_B01	4100	L	dys	low	Dys21	6	13	2	15	2
Dys21_B02	4100	L	dys	low	Dys21	9	13	2	15	2
Dys21_B03	4101	E	dys	low	Dys21	6	10	16	26	2
Dys21_B04	4101	E	dys	low	Dys21	8	10	16	26	2
Dys21_B05	4101	E	dys	low	Dys21	8	10	16	26	2
Dys21_B06	4101	E	dys	low	Dys21	9	10	16	26	2
Dys21_B07	4101	E	dys	low	Dys21	6	10	16	26	2
Dys21_B08	4101	E	dys	low	Dys21	5	10	16	26	2
Dys21_B09	4101	L	dys	low	Dys21	9	10	16	26	2
Dys21_B10	4101	L	dys	low	Dys21	5	10	16	26	2
Dys21_B11	4101	L	dys	low	Dys21	6	10	16	26	2
Dys21_B12	4101	L	dys	low	Dys21	5	10	16	26	2
Dys21_C01	4104	E	dys	low	Dys21	6	9	7	16	2
Dys21_C02	4104	E	dys	low	Dys21	9	9	7	16	2
Dys21_C03	4104	E	dys	low	Dys21	5	9	7	16	2
Dys21_C04	4104	E	dys	low	Dys21	6	9	7	16	2
Dys21_C05	4104	E	dys	low	Dys21	12	9	7	16	2
Dys21_C06	4104	E	dys	low	Dys21	5	9	7	16	2
Dys21_C07	4104	E	dys	low	Dys21	9	9	7	16	2
Dys21_C08	4104	E	dys	low	Dys21	6	9	7	16	2
Dys21_C09	4104	E	dys	low	Dys21	6	9	7	16	2
Dys21_C10	4099	E	dys	low	Dys21	8	3	4	7	2
Dys21_C11	4099	E	dys	low	Dys21	5	3	4	7	2
Dys21_C12	4099	L	dys	low	Dys21	8	3	4	7	2
Dys21_D01	4092	E	dys	low	Dys21	10	10	9	19	2
Dys21_D02	4092	E	dys	low	Dys21	7	10	9	19	2
Dys21_D03	4092	E	dys	low	Dys21	8	10	9	19	2
Dys21_D04	4092	E	dys	low	Dys21	3	10	9	19	2
Dys21_D05	4092	E	dys	low	Dys21	6	10	9	19	2
Dys21_D06	4092	E	dys	low	Dys21	4	10	9	19	2
Dys21_D07	4092	E	dys	low	Dys21	8	10	9	19	2
Dys21_D08	4092	E	dys	low	Dys21	8	10	9	19	2
Dys21_D09	4092	E	dys	low	Dys21	7	10	9	19	2
Dys21_D10	4092	L	dys	low	Dys21	6	10	9	19	2
Dys21_D11	4102	E	dys	low	Dys21	11	2	0	2	2
Dys21_D12	4102	E	dys	low	Dys21	6	2	0	2	2
Dys21_E01	4108	E	dys	low	Dys21	9	9	7	16	2
Dys21_E02	4108	E	dys	low	Dys21	5	9	7	16	2
Dys21_E04	4108	E	dys	low	Dys21	7	9	7	16	2
Dys21_E05	4108	E	dys	low	Dys21	5	9	7	16	2
Dys21_E06	4108	E	dys	low	Dys21	5	9	7	16	2
Dys21_E08	4108	E	dys	low	Dys21	8	9	7	16	2
Dys21_E09	4109	E	dys	low	Dys21	11	2	1	3	2
Dys21_E11	4065	L	dys	low	Dys21	7	1	1	2	2
Dys21_E12	4087	E	dys	low	Dys21	7	1	1	2	2
Dys21_F01	4078	E	dys	low	Dys21	8	1	0	1	2
Dys21_F02	4078	E	dys	low	Dys21	9	1	0	1	2
Dys21_F03	4078	E	dys	low	Dys21	9	1	0	1	2
Dys21_F04	4078	E	dys	low	Dys21	8	1	0	1	2
Dys21_F05	4078	E	dys	low	Dys21	5	1	0	1	2
Dys21_F06	4097	E	dys	low	Dys21	6	6	4	10	2
Dys21_F07	4097	E	dys	low	Dys21	9	6	4	10	2
Dys21_F08	4097	E	dys	low	Dys21	6	6	4	10	2
Dys21_F09	4097	E	dys	low	Dys21	10	6	4	10	2
Dys21_F10	4097	E	dys	low	Dys21	12	6	4	10	2
Dys21_F11	4097	E	dys	low	Dys21	8	6	4	10	2
Dys21_F12	4120	E	dys	low	Dys21	8	1	2	3	2
Dys21_G01	5001	E	dys	low	Dys21	11	11	11	22	2
Dys21_G02	5001	E	dys	low	Dys21	9	11	11	22	2
Dys21_G03	5001	E	dys	low	Dys21	5	11	11	22	2
Dys21_G04	5001	E	dys	low	Dys21	4	11	11	22	2
Dys21_G05	5001	E	dys	low	Dys21	10	11	11	22	2
Dys21_G07	5001	E	dys	low	Dys21	7	11	11	22	2
Dys21_G08	5001	E	dys	low	Dys21	11	11	11	22	2
Dys21_G09	5001	E	dys	low	Dys21	5	11	11	22	2
Dys21_G10	5001	E	dys	low	Dys21	7	11	11	22	2
Dys21_G11	5001	L	dys	low	Dys21	9	11	11	22	2
Dys21_G12	4133	L	dys	low	Dys21	6	1	3	4	2
Dys21_H01	4144	L	dys	low	Dys21	4	1	1	2	2
Dys21_H02	4147	E	dys	low	Dys21	7	3	6	9	2
Dys21_H03	4147	E	dys	low	Dys21	9	3	6	9	2
Dys21_H04	4147	L	dys	low	Dys21	7	3	6	9	2
Dys21_H05	5017	E	dys	low	Dys21	3	6	4	10	2
Dys21_H06	5017	E	dys	low	Dys21	10	6	4	10	2
Dys21_H07	5017	E	dys	low	Dys21	6	6	4	10	2
Dys21_H08	5017	E	dys	low	Dys21	9	6	4	10	2
Dys21_H09	5017	E	dys	low	Dys21	7	6	4	10	2
Dys21_H10	5017	E	dys	low	Dys21	9	6	4	10	2
Dys21_H11	5002	E	dys	low	Dys21	5	2	0	2	2
Dys21_H12	5002	E	dys	low	Dys21	6	2	0	2	2
Dys22_A01	5006	E	dys	low	Dys22	11	1	2	3	2
Dys22_A02	5007	E	dys	low	Dys22	9	2	2	4	2
Dys22_A03	5007	L	dys	low	Dys22	9	2	2	4	2
Dys22_A04	5010	E	dys	low	Dys22	11	3	0	3	2
Dys22_A05	5010	E	dys	low	Dys22	7	3	0	3	2
Dys22_A06	5010	L	dys	low	Dys22	6	3	0	3	2
Dys22_A07	5016	E	dys	low	Dys22	6	2	1	3	2
Dys22_A08	5016	E	dys	low	Dys22	5	2	1	3	2
Dys22_A09	5024	E	dys	low	Dys22	7	4	6	10	2
Dys22_A10	5024	E	dys	low	Dys22	8	4	6	10	2
Dys22_A11	5024	E	dys	low	Dys22	9	4	6	10	2
Dys22_A12	5024	E	dys	low	Dys22	9	4	6	10	2
Dys22_B01	5022	E	dys	low	Dys22	8	11	7	18	2
Dys22_B02	5022	E	dys	low	Dys22	2	11	7	18	2
Dys22_B03	5022	E	dys	low	Dys22	5	11	7	18	2
Dys22_B04	5022	E	dys	low	Dys22	6	11	7	18	2
Dys22_B05	5022	E	dys	low	Dys22	5	11	7	18	2
Dys22_B06	5022	E	dys	low	Dys22	9	11	7	18	2
Dys22_B07	5022	E	dys	low	Dys22	5	11	7	18	2
Dys22_B08	5022	E	dys	low	Dys22	8	11	7	18	2
Dys22_B09	5022	E	dys	low	Dys22	7	11	7	18	2
Dys22_B10	5022	E	dys	low	Dys22	10	11	7	18	2
Dys22_B11	5022	L	dys	low	Dys22	5	11	7	18	2
Dys22_B12	5025	E	dys	low	Dys22	7	1	0	1	2
Dys22_C01	5089	E	dys	low	Dys22	7	8	8	16	2
Dys22_C02	5089	E	dys	low	Dys22	8	8	8	16	2
Dys22_C03	5089	E	dys	low	Dys22	13	8	8	16	2
Dys22_C04	5089	E	dys	low	Dys22	8	8	8	16	2
Dys22_C05	5089	E	dys	low	Dys22	6	8	8	16	2
Dys22_C06	5089	E	dys	low	Dys22	4	8	8	16	2
Dys22_C07	5089	E	dys	low	Dys22	8	8	8	16	2
Dys22_C08	5089	E	dys	low	Dys22	6	8	8	16	2
Dys22_C09	5089	L	dys	low	Dys22	9	8	8	16	2
Dys22_C10	5089	L	dys	low	Dys22	5	8	8	16	2
Dys22_C11	5089	L	dys	low	Dys22	7	8	8	16	2
Dys22_C12	5026	E	dys	low	Dys22	10	1	0	1	2
Dys22_D01	5104	E	dys	low	Dys22	8	12	10	22	2
Dys22_D02	5104	E	dys	low	Dys22	6	12	10	22	2
Dys22_D04	5104	E	dys	low	Dys22	7	12	10	22	2
Dys22_D05	5104	E	dys	low	Dys22	11	12	10	22	2
Dys22_D07	5104	E	dys	low	Dys22	11	12	10	22	2
Dys22_D08	5104	E	dys	low	Dys22	8	12	10	22	2
Dys22_D09	5104	E	dys	low	Dys22	6	12	10	22	2
Dys22_D10	5104	E	dys	low	Dys22	11	12	10	22	2
Dys22_D11	5104	E	dys	low	Dys22	8	12	10	22	2
Dys22_D12	5104	E	dys	low	Dys22	7	12	10	22	2
Dys22_E01	5111	E	dys	low	Dys22	8	11	8	19	2
Dys22_E02	5111	E	dys	low	Dys22	6	11	8	19	2
Dys22_E03	5111	E	dys	low	Dys22	7	11	8	19	2
Dys22_E04	5111	E	dys	low	Dys22	10	11	8	19	2
Dys22_E05	5111	E	dys	low	Dys22	12	11	8	19	2
Dys22_E06	5111	E	dys	low	Dys22	6	11	8	19	2
Dys22_E07	5111	E	dys	low	Dys22	7	11	8	19	2
Dys22_E09	5111	E	dys	low	Dys22	6	11	8	19	2
Dys22_E10	5111	L	dys	low	Dys22	9	11	8	19	2
Dys22_E11	5111	L	dys	low	Dys22	8	11	8	19	2
Dys22_E12	5033	L	dys	low	Dys22	7	1	0	1	2
Dys22_F01	5020	E	dys	low	Dys22	8	3	2	5	2
Dys22_F02	5020	E	dys	low	Dys22	5	3	2	5	2
Dys22_F06	5023	L	dys	low	Dys22	8	3	2	5	2
Dys22_F07	5092	E	dys	low	Dys22	5	4	2	6	2
Dys22_F08	5092	E	dys	low	Dys22	8	4	2	6	2
Dys22_F10	5092	E	dys	low	Dys22	11	4	2	6	2
Dys22_F11	5108	L	dys	low	Dys22	7	2	1	3	2
Dys22_F12	5108	L	dys	low	Dys22	10	2	1	3	2
Dys22_G01	5100	E	dys	low	Dys22	7	8	3	11	2
Dys22_G02	5100	E	dys	low	Dys22	6	8	3	11	2
Dys22_G03	5100	E	dys	low	Dys22	5	8	3	11	2
Dys22_G04	5100	E	dys	low	Dys22	10	8	3	11	2
Dys22_G05	5100	E	dys	low	Dys22	13	8	3	11	2
Dys22_G06	5100	E	dys	low	Dys22	5	8	3	11	2
Dys22_G07	5100	L	dys	low	Dys22	3	8	3	11	2
Dys22_G08	5100	L	dys	low	Dys22	8	8	3	11	2
Dys22_G09	5097	E	dys	low	Dys22	5	4	4	8	2
Dys22_G10	5097	E	dys	low	Dys22	4	4	4	8	2
Dys22_G11	5097	E	dys	low	Dys22	8	4	4	8	2
Dys22_G12	5097	E	dys	low	Dys22	7	4	4	8	2
Dys22_H01	5095	E	dys	low	Dys22	5	4	9	13	2
Dys22_H02	5095	E	dys	low	Dys22	9	4	9	13	2
Dys22_H03	5095	E	dys	low	Dys22	6	4	9	13	2
Dys22_H04	5095	L	dys	low	Dys22	7	4	9	13	2
Dys22_H05	5105	E	dys	low	Dys22	9	4	1	5	2
Dys22_H06	5105	E	dys	low	Dys22	6	4	1	5	2
Dys22_H07	5105	E	dys	low	Dys22	7	4	1	5	2
Dys22_H08	5105	L	dys	low	Dys22	5	4	1	5	2
Dys22_H09	5066	E	dys	low	Dys22	12	2	0	2	2
Dys22_H10	5066	E	dys	low	Dys22	10	2	0	2	2
Dys22_H12	5040	E	dys	low	Dys22	5	1	1	2	2
NonDys18_A01	20	E	nondys	NA	NonDys18	6	NA	NA	NA	2
NonDys18_A02	20	E	nondys	NA	NonDys18	6	NA	NA	NA	2
NonDys18_A03	20	E	nondys	NA	NonDys18	4	NA	NA	NA	2
NonDys18_A05	20	E	nondys	NA	NonDys18	9	NA	NA	NA	2
NonDys18_A06	20	E	nondys	NA	NonDys18	6	NA	NA	NA	2
NonDys18_A07	20	E	nondys	NA	NonDys18	6	NA	NA	NA	2
NonDys18_A08	20	E	nondys	NA	NonDys18	6	NA	NA	NA	2
NonDys18_A09	20	E	nondys	NA	NonDys18	11	NA	NA	NA	2
NonDys18_A10	20	E	nondys	NA	NonDys18	10	NA	NA	NA	2
NonDys18_A11	20	E	nondys	NA	NonDys18	7	NA	NA	NA	2
NonDys18_B01	20	E	nondys	NA	NonDys18	7	NA	NA	NA	2
NonDys18_B03	20	E	nondys	NA	NonDys18	3	NA	NA	NA	2
NonDys18_B04	20	E	nondys	NA	NonDys18	10	NA	NA	NA	2
NonDys18_B05	20	E	nondys	NA	NonDys18	4	NA	NA	NA	2
NonDys18_B06	20	E	nondys	NA	NonDys18	6	NA	NA	NA	2
NonDys18_B07	20	E	nondys	NA	NonDys18	7	NA	NA	NA	2
NonDys18_B08	20	E	nondys	NA	NonDys18	6	NA	NA	NA	2
NonDys18_B09	20	E	nondys	NA	NonDys18	9	NA	NA	NA	2
NonDys18_B10	20	E	nondys	NA	NonDys18	6	NA	NA	NA	2
NonDys18_B11	20	E	nondys	NA	NonDys18	8	NA	NA	NA	2
NonDys18_B12	20	E	nondys	NA	NonDys18	7	NA	NA	NA	2
NonDys18_C02	20	E	nondys	NA	NonDys18	6	NA	NA	NA	2
NonDys18_C03	20	E	nondys	NA	NonDys18	11	NA	NA	NA	2
NonDys18_C04	20	E	nondys	NA	NonDys18	8	NA	NA	NA	2
NonDys18_C05	20	E	nondys	NA	NonDys18	10	NA	NA	NA	2
NonDys18_C06	20	E	nondys	NA	NonDys18	9	NA	NA	NA	2
NonDys18_C07	16	E	nondys	NA	NonDys18	9	NA	NA	NA	2
NonDys18_C08	16	E	nondys	NA	NonDys18	6	NA	NA	NA	2
NonDys18_C09	16	E	nondys	NA	NonDys18	12	NA	NA	NA	2
NonDys18_C10	16	E	nondys	NA	NonDys18	7	NA	NA	NA	2
NonDys18_C11	16	E	nondys	NA	NonDys18	4	NA	NA	NA	2
NonDys18_C12	16	E	nondys	NA	NonDys18	7	NA	NA	NA	2
NonDys18_D01	16	E	nondys	NA	NonDys18	3	NA	NA	NA	2
NonDys18_D02	16	E	nondys	NA	NonDys18	11	NA	NA	NA	2
NonDys18_D03	16	E	nondys	NA	NonDys18	4	NA	NA	NA	2
NonDys18_D04	16	E	nondys	NA	NonDys18	6	NA	NA	NA	2
NonDys18_D05	16	E	nondys	NA	NonDys18	10	NA	NA	NA	2
NonDys18_D06	16	E	nondys	NA	NonDys18	6	NA	NA	NA	2
NonDys18_D07	16	E	nondys	NA	NonDys18	10	NA	NA	NA	2
NonDys18_D08	16	E	nondys	NA	NonDys18	6	NA	NA	NA	2
NonDys18_D09	16	E	nondys	NA	NonDys18	7	NA	NA	NA	2
NonDys18_D10	16	E	nondys	NA	NonDys18	7	NA	NA	NA	2
NonDys18_D11	16	E	nondys	NA	NonDys18	9	NA	NA	NA	2
NonDys18_D12	16	E	nondys	NA	NonDys18	9	NA	NA	NA	2
NonDys18_E01	16	E	nondys	NA	NonDys18	5	NA	NA	NA	2
NonDys18_E05	16	E	nondys	NA	NonDys18	7	NA	NA	NA	2
NonDys18_E06	12	E	nondys	NA	NonDys18	4	NA	NA	NA	2
NonDys18_E07	12	E	nondys	NA	NonDys18	11	NA	NA	NA	2
NonDys18_E08	12	E	nondys	NA	NonDys18	5	NA	NA	NA	2
NonDys18_E10	12	E	nondys	NA	NonDys18	6	NA	NA	NA	2
NonDys18_E11	12	E	nondys	NA	NonDys18	8	NA	NA	NA	2
NonDys18_E12	12	E	nondys	NA	NonDys18	7	NA	NA	NA	2
NonDys18_F01	12	E	nondys	NA	NonDys18	8	NA	NA	NA	2
NonDys18_F02	12	E	nondys	NA	NonDys18	10	NA	NA	NA	2
NonDys18_F03	12	E	nondys	NA	NonDys18	9	NA	NA	NA	2
NonDys18_F04	12	E	nondys	NA	NonDys18	4	NA	NA	NA	2
NonDys18_F05	12	E	nondys	NA	NonDys18	6	NA	NA	NA	2
NonDys18_F06	12	E	nondys	NA	NonDys18	7	NA	NA	NA	2
NonDys18_F07	12	E	nondys	NA	NonDys18	8	NA	NA	NA	2
NonDys18_F08	12	E	nondys	NA	NonDys18	9	NA	NA	NA	2
NonDys18_F09	12	E	nondys	NA	NonDys18	8	NA	NA	NA	2
NonDys18_F10	12	E	nondys	NA	NonDys18	7	NA	NA	NA	2
NonDys18_F11	12	E	nondys	NA	NonDys18	7	NA	NA	NA	2
NonDys18_F12	12	E	nondys	NA	NonDys18	8	NA	NA	NA	2
NonDys18_G01	12	E	nondys	NA	NonDys18	8	NA	NA	NA	2
NonDys18_G02	12	E	nondys	NA	NonDys18	7	NA	NA	NA	2
NonDys18_G03	3	E	nondys	NA	NonDys18	7	NA	NA	NA	2
NonDys18_G04	3	E	nondys	NA	NonDys18	6	NA	NA	NA	2
NonDys18_G05	3	E	nondys	NA	NonDys18	6	NA	NA	NA	2
NonDys18_G06	3	E	nondys	NA	NonDys18	6	NA	NA	NA	2
NonDys18_G07	3	E	nondys	NA	NonDys18	6	NA	NA	NA	2
NonDys18_G08	3	E	nondys	NA	NonDys18	4	NA	NA	NA	2
NonDys18_G09	3	E	nondys	NA	NonDys18	6	NA	NA	NA	2
NonDys18_G10	3	E	nondys	NA	NonDys18	7	NA	NA	NA	2
NonDys18_G11	3	E	nondys	NA	NonDys18	8	NA	NA	NA	2
NonDys18_G12	3	E	nondys	NA	NonDys18	11	NA	NA	NA	2
NonDys18_H01	3	E	nondys	NA	NonDys18	8	NA	NA	NA	2
NonDys18_H02	3	E	nondys	NA	NonDys18	7	NA	NA	NA	2
NonDys18_H04	3	E	nondys	NA	NonDys18	5	NA	NA	NA	2
NonDys18_H05	3	E	nondys	NA	NonDys18	4	NA	NA	NA	2
NonDys18_H06	3	E	nondys	NA	NonDys18	7	NA	NA	NA	2
NonDys18_H07	3	E	nondys	NA	NonDys18	8	NA	NA	NA	2
NonDys18_H08	3	E	nondys	NA	NonDys18	5	NA	NA	NA	2
NonDys18_H09	3	E	nondys	NA	NonDys18	11	NA	NA	NA	2
NonDys18_H10	3	E	nondys	NA	NonDys18	5	NA	NA	NA	2
NonDys18_H11	3	E	nondys	NA	NonDys18	6	NA	NA	NA	2
NonDys18_H12	3	E	nondys	NA	NonDys18	8	NA	NA	NA	2
NonDys19_A01	3	E	nondys	NA	NonDys19	12	NA	NA	NA	2
NonDys19_A02	3	E	nondys	NA	NonDys19	5	NA	NA	NA	2
NonDys19_A03	3	E	nondys	NA	NonDys19	9	NA	NA	NA	2
NonDys19_A04	3	E	nondys	NA	NonDys19	9	NA	NA	NA	2
NonDys19_A05	3	E	nondys	NA	NonDys19	7	NA	NA	NA	2
NonDys19_A06	3	E	nondys	NA	NonDys19	7	NA	NA	NA	2
NonDys19_A07	3	E	nondys	NA	NonDys19	6	NA	NA	NA	2
NonDys19_A08	3	E	nondys	NA	NonDys19	7	NA	NA	NA	2
NonDys19_A09	1	E	nondys	NA	NonDys19	9	NA	NA	NA	2
NonDys19_A10	1	E	nondys	NA	NonDys19	5	NA	NA	NA	2
NonDys19_A11	1	E	nondys	NA	NonDys19	8	NA	NA	NA	2
NonDys19_A12	1	E	nondys	NA	NonDys19	9	NA	NA	NA	2
NonDys19_B01	2	E	nondys	NA	NonDys19	8	NA	NA	NA	2
NonDys19_B02	2	E	nondys	NA	NonDys19	7	NA	NA	NA	2
NonDys19_B03	2	E	nondys	NA	NonDys19	10	NA	NA	NA	2
NonDys19_B04	1	E	nondys	NA	NonDys19	9	NA	NA	NA	2
NonDys19_B05	1	E	nondys	NA	NonDys19	6	NA	NA	NA	2
NonDys19_B06	1	E	nondys	NA	NonDys19	7	NA	NA	NA	2
NonDys19_B07	1	E	nondys	NA	NonDys19	8	NA	NA	NA	2
NonDys19_B08	1	E	nondys	NA	NonDys19	6	NA	NA	NA	2
NonDys19_B09	1	E	nondys	NA	NonDys19	6	NA	NA	NA	2
NonDys19_B10	1	E	nondys	NA	NonDys19	6	NA	NA	NA	2
NonDys19_B11	1	E	nondys	NA	NonDys19	7	NA	NA	NA	2
NonDys19_B12	1	E	nondys	NA	NonDys19	7	NA	NA	NA	2
NonDys19_C01	2	E	nondys	NA	NonDys19	10	NA	NA	NA	2
NonDys19_C02	2	E	nondys	NA	NonDys19	9	NA	NA	NA	2
NonDys19_C03	2	E	nondys	NA	NonDys19	9	NA	NA	NA	2
NonDys19_C04	2	E	nondys	NA	NonDys19	9	NA	NA	NA	2
NonDys19_C05	2	E	nondys	NA	NonDys19	6	NA	NA	NA	2
NonDys19_C06	5	E	nondys	NA	NonDys19	4	NA	NA	NA	2
NonDys19_C07	5	E	nondys	NA	NonDys19	7	NA	NA	NA	2
NonDys19_C08	5	E	nondys	NA	NonDys19	4	NA	NA	NA	2
NonDys19_C09	5	E	nondys	NA	NonDys19	9	NA	NA	NA	2
NonDys19_C10	5	E	nondys	NA	NonDys19	5	NA	NA	NA	2
NonDys19_C11	5	E	nondys	NA	NonDys19	7	NA	NA	NA	2
NonDys19_C12	5	E	nondys	NA	NonDys19	9	NA	NA	NA	2
NonDys19_D01	5	E	nondys	NA	NonDys19	10	NA	NA	NA	2
NonDys19_D02	5	E	nondys	NA	NonDys19	9	NA	NA	NA	2
NonDys19_D03	5	E	nondys	NA	NonDys19	7	NA	NA	NA	2
NonDys19_D04	5	E	nondys	NA	NonDys19	5	NA	NA	NA	2
NonDys19_D05	5	E	nondys	NA	NonDys19	6	NA	NA	NA	2
NonDys19_D06	5	E	nondys	NA	NonDys19	10	NA	NA	NA	2
NonDys19_D07	5	E	nondys	NA	NonDys19	9	NA	NA	NA	2
NonDys19_D08	5	E	nondys	NA	NonDys19	13	NA	NA	NA	2
NonDys19_D09	5	E	nondys	NA	NonDys19	5	NA	NA	NA	2
NonDys19_D10	5	E	nondys	NA	NonDys19	9	NA	NA	NA	2
NonDys19_D11	5	E	nondys	NA	NonDys19	8	NA	NA	NA	2
NonDys19_D12	5	E	nondys	NA	NonDys19	6	NA	NA	NA	2
NonDys19_E01	8	E	nondys	NA	NonDys19	9	NA	NA	NA	2
NonDys19_E02	8	E	nondys	NA	NonDys19	11	NA	NA	NA	2
NonDys19_E03	8	E	nondys	NA	NonDys19	5	NA	NA	NA	2
NonDys19_E04	8	E	nondys	NA	NonDys19	8	NA	NA	NA	2
NonDys19_E05	8	E	nondys	NA	NonDys19	5	NA	NA	NA	2
NonDys19_E06	8	E	nondys	NA	NonDys19	5	NA	NA	NA	2
NonDys19_E07	8	E	nondys	NA	NonDys19	6	NA	NA	NA	2
NonDys19_E08	8	E	nondys	NA	NonDys19	7	NA	NA	NA	2
NonDys19_E09	8	E	nondys	NA	NonDys19	6	NA	NA	NA	2
NonDys19_E10	8	E	nondys	NA	NonDys19	6	NA	NA	NA	2
NonDys19_E11	8	E	nondys	NA	NonDys19	5	NA	NA	NA	2
NonDys19_E12	8	E	nondys	NA	NonDys19	10	NA	NA	NA	2
NonDys19_F01	8	E	nondys	NA	NonDys19	6	NA	NA	NA	2
NonDys19_F02	8	E	nondys	NA	NonDys19	5	NA	NA	NA	2
NonDys19_F03	9	E	nondys	NA	NonDys19	5	NA	NA	NA	2
NonDys19_F04	9	E	nondys	NA	NonDys19	6	NA	NA	NA	2
NonDys19_F05	9	E	nondys	NA	NonDys19	5	NA	NA	NA	2
NonDys19_F06	9	E	nondys	NA	NonDys19	5	NA	NA	NA	2
NonDys19_F07	9	E	nondys	NA	NonDys19	5	NA	NA	NA	2
NonDys19_F08	9	E	nondys	NA	NonDys19	10	NA	NA	NA	2
NonDys19_F09	9	E	nondys	NA	NonDys19	7	NA	NA	NA	2
NonDys19_F10	9	E	nondys	NA	NonDys19	7	NA	NA	NA	2
NonDys19_F11	9	E	nondys	NA	NonDys19	7	NA	NA	NA	2
NonDys19_F12	10	E	nondys	NA	NonDys19	8	NA	NA	NA	2
NonDys19_G02	10	E	nondys	NA	NonDys19	6	NA	NA	NA	2
NonDys19_G03	10	E	nondys	NA	NonDys19	10	NA	NA	NA	2
NonDys19_G04	10	E	nondys	NA	NonDys19	7	NA	NA	NA	2
NonDys19_G05	10	E	nondys	NA	NonDys19	6	NA	NA	NA	2
NonDys19_G06	10	E	nondys	NA	NonDys19	7	NA	NA	NA	2
NonDys19_G07	10	E	nondys	NA	NonDys19	7	NA	NA	NA	2
NonDys19_G08	10	E	nondys	NA	NonDys19	7	NA	NA	NA	2
NonDys19_G09	10	E	nondys	NA	NonDys19	10	NA	NA	NA	2
NonDys19_G10	10	E	nondys	NA	NonDys19	10	NA	NA	NA	2
NonDys19_G11	10	E	nondys	NA	NonDys19	2	NA	NA	NA	2
NonDys19_G12	10	E	nondys	NA	NonDys19	11	NA	NA	NA	2
NonDys19_H02	14	E	nondys	NA	NonDys19	10	NA	NA	NA	2
NonDys19_H03	14	E	nondys	NA	NonDys19	5	NA	NA	NA	2
NonDys19_H04	14	E	nondys	NA	NonDys19	11	NA	NA	NA	2
NonDys19_H05	14	E	nondys	NA	NonDys19	8	NA	NA	NA	2
NonDys19_H06	14	E	nondys	NA	NonDys19	7	NA	NA	NA	2
NonDys19_H07	14	E	nondys	NA	NonDys19	11	NA	NA	NA	2
NonDys19_H08	14	E	nondys	NA	NonDys19	6	NA	NA	NA	2
NonDys19_H09	14	E	nondys	NA	NonDys19	8	NA	NA	NA	2
NonDys19_H10	14	E	nondys	NA	NonDys19	5	NA	NA	NA	2
NonDys19_H11	14	E	nondys	NA	NonDys19	6	NA	NA	NA	2
NonDys20_A03	14	E	nondys	NA	NonDys20	3	NA	NA	NA	2
NonDys20_A04	14	E	nondys	NA	NonDys20	6	NA	NA	NA	2
NonDys20_A05	15	E	nondys	NA	NonDys20	8	NA	NA	NA	2
NonDys20_A07	15	E	nondys	NA	NonDys20	8	NA	NA	NA	2
NonDys20_A08	15	E	nondys	NA	NonDys20	13	NA	NA	NA	2
NonDys20_A09	15	E	nondys	NA	NonDys20	12	NA	NA	NA	2
NonDys20_A10	15	E	nondys	NA	NonDys20	8	NA	NA	NA	2
NonDys20_A12	15	E	nondys	NA	NonDys20	8	NA	NA	NA	2
NonDys20_B02	15	E	nondys	NA	NonDys20	7	NA	NA	NA	2
NonDys20_B03	15	E	nondys	NA	NonDys20	2	NA	NA	NA	2
NonDys20_B04	15	E	nondys	NA	NonDys20	8	NA	NA	NA	2
NonDys20_B05	15	E	nondys	NA	NonDys20	11	NA	NA	NA	2
NonDys20_B06	15	E	nondys	NA	NonDys20	6	NA	NA	NA	2
NonDys20_B07	15	E	nondys	NA	NonDys20	11	NA	NA	NA	2
NonDys20_B08	15	E	nondys	NA	NonDys20	7	NA	NA	NA	2
NonDys20_B09	15	E	nondys	NA	NonDys20	8	NA	NA	NA	2
NonDys20_B10	15	E	nondys	NA	NonDys20	10	NA	NA	NA	2
NonDys20_B11	15	E	nondys	NA	NonDys20	8	NA	NA	NA	2
NonDys20_B12	15	E	nondys	NA	NonDys20	8	NA	NA	NA	2
NonDys20_E02	4018	E	dys	low	NonDys20	11	2	0	2	2
NonDys20_E03	4018	E	dys	low	NonDys20	5	2	0	2	2
NonDys20_E04	4021	L	dys	low	NonDys20	8	2	2	4	2
NonDys20_E05	4021	L	dys	low	NonDys20	11	2	2	4	2
NonDys20_E06	4022	E	dys	low	NonDys20	9	1	3	4	2
NonDys20_E07	4031	L	dys	low	NonDys20	11	6	9	15	2
NonDys20_E08	4031	L	dys	low	NonDys20	6	6	9	15	2
NonDys20_E10	4031	L	dys	low	NonDys20	6	6	9	15	2
NonDys20_E11	4031	L	dys	low	NonDys20	6	6	9	15	2
NonDys20_E12	4031	L	dys	low	NonDys20	7	6	9	15	2
NonDys20_F01	4019	E	dys	low	NonDys20	8	14	10	24	2
NonDys20_F02	4019	E	dys	low	NonDys20	11	14	10	24	2
NonDys20_F03	4019	E	dys	low	NonDys20	8	14	10	24	2
NonDys20_F04	4019	E	dys	low	NonDys20	5	14	10	24	2
NonDys20_F05	4019	E	dys	low	NonDys20	7	14	10	24	2
NonDys20_F06	4019	E	dys	low	NonDys20	8	14	10	24	2
NonDys20_F07	4019	E	dys	low	NonDys20	7	14	10	24	2
NonDys20_F08	4019	E	dys	low	NonDys20	6	14	10	24	2
NonDys20_F09	4019	E	dys	low	NonDys20	11	14	10	24	2
NonDys20_F10	4019	E	dys	low	NonDys20	9	14	10	24	2
NonDys20_F11	4019	E	dys	low	NonDys20	6	14	10	24	2
NonDys20_F12	4019	E	dys	low	NonDys20	10	14	10	24	2
NonDys20_G01	4019	L	dys	low	NonDys20	6	14	10	24	2
NonDys20_G02	4019	L	dys	low	NonDys20	4	14	10	24	2
NonDys20_G03	4027	E	dys	low	NonDys20	11	2	0	2	2
NonDys20_G04	4027	E	dys	low	NonDys20	5	2	0	2	2
NonDys20_G05	4084	E	dys	low	NonDys20	10	11	6	17	2
NonDys20_G06	4084	E	dys	low	NonDys20	3	11	6	17	2
NonDys20_G07	4084	E	dys	low	NonDys20	4	11	6	17	2
NonDys20_G08	4084	E	dys	low	NonDys20	3	11	6	17	2
NonDys20_G09	4084	E	dys	low	NonDys20	4	11	6	17	2
NonDys20_G10	4084	E	dys	low	NonDys20	5	11	6	17	2
NonDys20_G11	4084	E	dys	low	NonDys20	8	11	6	17	2
NonDys20_G12	4084	E	dys	low	NonDys20	9	11	6	17	2
NonDys20_H01	4084	L	dys	low	NonDys20	9	11	6	17	2
NonDys20_H03	4084	L	dys	low	NonDys20	5	11	6	17	2
NonDys20_H04	4086	E	dys	low	NonDys20	9	4	0	4	2
NonDys20_H05	4086	E	dys	low	NonDys20	9	4	0	4	2
NonDys20_H06	4086	E	dys	low	NonDys20	8	4	0	4	2
NonDys20_H07	4086	E	dys	low	NonDys20	6	4	0	4	2
NonDys20_H08	4070	E	dys	low	NonDys20	9	2	0	2	2
NonDys20_H09	4071	L	dys	low	NonDys20	11	1	0	1	2
NonDys20_H10	4040	E	dys	low	NonDys20	10	1	0	1	2
NonDys20_H11	4050	E	dys	low	NonDys20	7	1	0	1	2
NonDys20_H12	4084	E	dys	low	NonDys20	5	11	6	17	2
